# Supplementary material for: Response to organic cultivation of heirloom Capsicum peppers: Variation in the level of bioactive compounds and effect of ripening
Source: PLoS One. 2018 Nov 21;13(11):e0207888. doi: 10.1371/journal.pone.0207888 (PMC6249006; doi:10.1371/journal.pone.0207888)
Supplement: S1 File — (XLSX) [file pone.0207888.s004.xlsx]

## Sheet: Hoja1
	VARIEDAD	AÑO	CULTIVO	ESTADO MADUREZ	VITAMINA C (mg Vit C/100g)	FENOLES	Carotenoides Rojos (mg/100 g mat.fresca)	Carotenoides Amarillos (mg/100 g mat.fresca)	Carotenoides Totales (mg/100 g mat.fresca)
	Ají dulce	Año1	Ecológico	Verde	13.4272	142.967
	Ají dulce	Año1	Ecológico	Verde	14.5579	158.599
	Ají dulce	Año1	Ecológico	Verde	18.8229
	Ají dulce	Año1	Ecológico	Verde	17.5802
	Ají dulce	Año1	Ecológico	Verde	23.8759	168.246
	Ají dulce	Año1	Ecológico	Verde	31.8077	124.585
	Ají dulce	Año1	Ecológico	Verde	37.7338
	Ají dulce	Año1	Ecológico	Verde	36.0981
	Ají dulce	Año1	Convencional	Verde	45.5273	222.278
	Ají dulce	Año1	Convencional	Verde	45.2556	132.317
	Ají dulce	Año1	Convencional	Verde
	Ají dulce	Año1	Convencional	Verde
	Ají dulce	Año1	Convencional	Verde	53.9133	174.626
	Ají dulce	Año1	Convencional	Verde	59.2363	174.87
	Ají dulce	Año1	Convencional	Verde
	Ají dulce	Año1	Convencional	Verde
	Ají dulce	Año1	Ecológico	Rojo	33.1131	100.599	8.6729	4.7945	13.4674
	Ají dulce	Año1	Ecológico	Rojo	42.6083	104.364	7.08786	3.87969	10.9676
	Ají dulce	Año1	Ecológico	Rojo
	Ají dulce	Año1	Ecológico	Rojo
	Ají dulce	Año1	Ecológico	Rojo	36.0981	137.912	14.8546	9.2617	24.1163
	Ají dulce	Año1	Ecológico	Rojo	61.7334	92.816	16.46	9.24463	25.7046
	Ají dulce	Año1	Ecológico	Rojo	50.3608
	Ají dulce	Año1	Ecológico	Rojo	63.6706
	Ají dulce	Año1	Convencional	Rojo	66.6743	292.836	10.4164	5.36779	15.7842
	Ají dulce	Año1	Convencional	Rojo	64.7512	277.834	15.856	7.67274	23.5287
	Ají dulce	Año1	Convencional	Rojo
	Ají dulce	Año1	Convencional	Rojo
	Ají dulce	Año1	Convencional	Rojo	70.0366	101.655	7.64383	4.27303	11.9169
	Ají dulce	Año1	Convencional	Rojo	73.3219	88.7451	8.52659	5.20198	13.7286
	Ají dulce	Año1	Convencional	Rojo
	Ají dulce	Año1	Convencional	Rojo
	Ancho	Año1	Ecológico	Verde	38.1998	118.311
	Ancho	Año1	Ecológico	Verde	26.1703	160.557
	Ancho	Año1	Ecológico	Verde	26.2684	116.731
	Ancho	Año1	Ecológico	Verde	30.3568	125.057
	Ancho	Año1	Ecológico	Verde	18.4664	147.637
	Ancho	Año1	Ecológico	Verde	17.7356	149.51
	Ancho	Año1	Ecológico	Verde	20.976	99.1028
	Ancho	Año1	Ecológico	Verde	22.2902	112.083
	Ancho	Año1	Convencional	Verde	94.4925	225.596
	Ancho	Año1	Convencional	Verde	87.5075	194.032
	Ancho	Año1	Convencional	Verde	88.631
	Ancho	Año1	Convencional	Verde	92.8707
	Ancho	Año1	Convencional	Verde	66.2766	192.963
	Ancho	Año1	Convencional	Verde	63.9178	226.991
	Ancho	Año1	Convencional	Verde	57.8867
	Ancho	Año1	Convencional	Verde	59.3741
	Ancho	Año1	Ecológico	Rojo	103.802	202.308	10.9561	8.74031	19.6964
	Ancho	Año1	Ecológico	Rojo	144.067	203.362	9.22516	8.75397	17.9791
	Ancho	Año1	Ecológico	Rojo	126.784
	Ancho	Año1	Ecológico	Rojo	119.584
	Ancho	Año1	Ecológico	Rojo	123.767	304.037	34.1282	20.4663	54.5945
	Ancho	Año1	Ecológico	Rojo	139.581	215.444	33.9446	13.672	47.6166
	Ancho	Año1	Ecológico	Rojo
	Ancho	Año1	Ecológico	Rojo
	Ancho	Año1	Convencional	Rojo	182.678	252.54	24.5609	19.7898	44.3507
	Ancho	Año1	Convencional	Rojo	177.269	234.881	29.8422	23.7708	53.6129
	Ancho	Año1	Convencional	Rojo
	Ancho	Año1	Convencional	Rojo
	Ancho	Año1	Convencional	Rojo	196.023	198.045	32.1353	20.7106	52.8459
	Ancho	Año1	Convencional	Rojo	199.537	195.897	37.0916	32.48	69.5717
	Ancho	Año1	Convencional	Rojo
	Ancho	Año1	Convencional	Rojo
	Arnoia	Año1	Ecológico	Verde	68.0239	112.819
	Arnoia	Año1	Ecológico	Verde	40.3193	95.0503
	Arnoia	Año1	Ecológico	Verde	58.7817	88.1426
	Arnoia	Año1	Ecológico	Verde	59.5178	134.292
	Arnoia	Año1	Ecológico	Verde	30.3185	67.2353
	Arnoia	Año1	Ecológico	Verde	63.3854	111.89
	Arnoia	Año1	Ecológico	Verde	48.833	84.5409
	Arnoia	Año1	Ecológico	Verde	53.7806	82.7765
	Arnoia	Año1	Convencional	Verde	27.8687	96.0352
	Arnoia	Año1	Convencional	Verde	18.9397	109.261
	Arnoia	Año1	Convencional	Verde	22.7737	156.492
	Arnoia	Año1	Convencional	Verde	26.3482	184.374
	Arnoia	Año1	Convencional	Verde	28.9979	99.6716
	Arnoia	Año1	Convencional	Verde	40.7957	91.6426
	Arnoia	Año1	Convencional	Verde	39.5312
	Arnoia	Año1	Convencional	Verde	38.8007
	Arnoia	Año1	Ecológico	Rojo	125.442	101.675	7.8245	4.31562	12.1401
	Arnoia	Año1	Ecológico	Rojo	98.9055	119.864	6.46536	3.84831	10.3137
	Arnoia	Año1	Ecológico	Rojo	128.278
	Arnoia	Año1	Ecológico	Rojo	70.0773
	Arnoia	Año1	Ecológico	Rojo	82.6512	108.263	7.60834	2.90594	10.5143
	Arnoia	Año1	Ecológico	Rojo	116.093	123.531	5.04829	1.74759	6.79588
	Arnoia	Año1	Ecológico	Rojo	125.307
	Arnoia	Año1	Ecológico	Rojo	191.125
	Arnoia	Año1	Convencional	Rojo	70.8824	73.6808	5.6842	2.042	7.7262
	Arnoia	Año1	Convencional	Rojo	59.1301	60.5845	8.66591	3.22169	11.8876
	Arnoia	Año1	Convencional	Rojo
	Arnoia	Año1	Convencional	Rojo
	Arnoia	Año1	Convencional	Rojo	108.643	155.286	8.59195	8.10176	16.6937
	Arnoia	Año1	Convencional	Rojo	130.379	175.639	10.001	10.1246	20.1256
	Arnoia	Año1	Convencional	Rojo
	Arnoia	Año1	Convencional	Rojo
	Berbere	Año1	Ecológico	Verde	55.156	116.026
	Berbere	Año1	Ecológico	Verde	41.9433	108.793
	Berbere	Año1	Ecológico	Verde	13.3894	84.2137
	Berbere	Año1	Ecológico	Verde	22.656	59.4167
	Berbere	Año1	Ecológico	Verde	11.7654	60.7067
	Berbere	Año1	Ecológico	Verde	21.9184	65.1321
	Berbere	Año1	Ecológico	Verde	35.218	75.2156
	Berbere	Año1	Ecológico	Verde	9.22099	76.8548
	Berbere	Año1	Convencional	Verde	67.6951	274.883
	Berbere	Año1	Convencional	Verde	63.0152	257.976
	Berbere	Año1	Convencional	Verde	49.8377	209.705
	Berbere	Año1	Convencional	Verde	47.4018	230.621
	Berbere	Año1	Convencional	Verde
	Berbere	Año1	Convencional	Verde
	Berbere	Año1	Convencional	Verde
	Berbere	Año1	Convencional	Verde
	Berbere	Año1	Ecológico	Rojo	185.345	183.811	39.3647	22.2569	61.6216
	Berbere	Año1	Ecológico	Rojo	178.253	207.983	31.2653	20.4663	51.7316
	Berbere	Año1	Ecológico	Rojo
	Berbere	Año1	Ecológico	Rojo
	Berbere	Año1	Ecológico	Rojo	161.229	159.272	21.6364	18.7559	40.3923
	Berbere	Año1	Ecológico	Rojo	167.522	197.601	25.7023	21.7729	47.4752
	Berbere	Año1	Ecológico	Rojo
	Berbere	Año1	Ecológico	Rojo
	Berbere	Año1	Convencional	Rojo	206.719	315.027	16.3075	14.1511	30.4586
	Berbere	Año1	Convencional	Rojo	167.348	256.907	9.80818	8.22256	18.0307
	Berbere	Año1	Convencional	Rojo	188.691	171.527	36.6029	10.7079	47.3107
	Berbere	Año1	Convencional	Rojo	189.097	184.98	28.252	17.2394	45.4913
	Berbere	Año1	Convencional	Rojo
	Berbere	Año1	Convencional	Rojo
	Berbere	Año1	Convencional	Rojo
	Berbere	Año1	Convencional	Rojo
	Bierzo	Año1	Ecológico	Verde	3.57496	71.5874
	Bierzo	Año1	Ecológico	Verde	8.23762	56.2292
	Bierzo	Año1	Ecológico	Verde	18.5354	28.4313
	Bierzo	Año1	Ecológico	Verde	17.6774	41.4431
	Bierzo	Año1	Ecológico	Verde	45.4382
	Bierzo	Año1	Ecológico	Verde	12.038
	Bierzo	Año1	Ecológico	Verde	18.405
	Bierzo	Año1	Ecológico	Verde	48.5204
	Bierzo	Año2	Ecológico	Verde	21.1765	109.35
	Bierzo	Año2	Ecológico	Verde	55.4245	98.435
	Bierzo	Año2	Ecológico	Verde	19.4508	105.516
	Bierzo	Año2	Ecológico	Verde	33.1957	115.661
	Bierzo	Año2	Ecológico	Verde	14.0396
	Bierzo	Año1	Convencional	Verde	69.8884	151.642
	Bierzo	Año1	Convencional	Verde	68.1072	149.098
	Bierzo	Año1	Convencional	Verde
	Bierzo	Año1	Convencional	Verde
	Bierzo	Año1	Convencional	Verde	64.3672	91.6386
	Bierzo	Año1	Convencional	Verde	64.7675	99.532
	Bierzo	Año1	Convencional	Verde
	Bierzo	Año1	Convencional	Verde
	Bierzo	Año2	Convencional	Verde	10.3255	99.9615
	Bierzo	Año2	Convencional	Verde	32.398	90.1518
	Bierzo	Año2	Convencional	Verde	21.5616	109.886
	Bierzo	Año2	Convencional	Verde	17.8916	89.1164
	Bierzo	Año2	Convencional	Verde		137.635
	Bierzo	Año1	Ecológico	Rojo	116.459	86.8688	17.0107	5.53483	22.5456
	Bierzo	Año1	Ecológico	Rojo	126.43	118.186	16.0012	8.13457	24.1358
	Bierzo	Año1	Ecológico	Rojo	143.9
	Bierzo	Año1	Ecológico	Rojo	122.32
	Bierzo	Año1	Ecológico	Rojo	213.657	218.952	6.48946	2.87914	9.3686
	Bierzo	Año1	Ecológico	Rojo	216.23	193.473	10.9015	5.77223	16.6737
	Bierzo	Año1	Ecológico	Rojo
	Bierzo	Año1	Ecológico	Rojo
	Bierzo	Año2	Ecológico	Rojo	99.1342	195.66	137.109	69.8189	206.928
	Bierzo	Año2	Ecológico	Rojo	63.4783	193.031	184.717	82.1202	266.837
	Bierzo	Año2	Ecológico	Rojo	111.691	176.901	80.4751	45.0392	125.514
	Bierzo	Año2	Ecológico	Rojo	73.1995	209.742	61.0032	52.7462	113.749
	Bierzo	Año2	Ecológico	Rojo	79.0725	149.251	111.291	51.9102	163.201
	Bierzo	Año1	Convencional	Rojo	97.7615	149.528	4.97487	2.48448	7.45935
	Bierzo	Año1	Convencional	Rojo	110.094	178.41	5.00641	1.86643	6.87284
	Bierzo	Año1	Convencional	Rojo
	Bierzo	Año1	Convencional	Rojo
	Bierzo	Año1	Convencional	Rojo	107.811		4.22691	1.80557	6.03249
	Bierzo	Año1	Convencional	Rojo	108.163		7.26411	2.95556	10.2197
	Bierzo	Año1	Convencional	Rojo
	Bierzo	Año1	Convencional	Rojo
	Bierzo	Año2	Convencional	Rojo	128.816	212.476	181.902	86.9643	268.867
	Bierzo	Año2	Convencional	Rojo	99.9371	183.988	103.415	45.4297	148.845
	Bierzo	Año2	Convencional	Rojo	48.3401	195.967	156.908	49.5556	206.464
	Bierzo	Año2	Convencional	Rojo	117.614	190.178	62.9531	31.6741	94.6272
	BOL-144	Año1	Ecológico	Verde	14.2286	625.563
	BOL-144	Año1	Ecológico	Verde	39.5707	618.429
	BOL-144	Año1	Ecológico	Verde
	BOL-144	Año1	Ecológico	Verde
	BOL-144	Año1	Ecológico	Verde	23.2633	590.359
	BOL-144	Año1	Ecológico	Verde	27.2493	671.032
	BOL-144	Año1	Ecológico	Verde
	BOL-144	Año1	Ecológico	Verde
	BOL-144	Año1	Convencional	Verde	103.816	620.823
	BOL-144	Año1	Convencional	Verde	86.9009	429.895
	BOL-144	Año1	Convencional	Verde
	BOL-144	Año1	Convencional	Verde
	BOL-144	Año1	Convencional	Verde	96.0749	504.811
	BOL-144	Año1	Convencional	Verde	87.0974	468.818
	BOL-144	Año1	Convencional	Verde
	BOL-144	Año1	Convencional	Verde
	BOL-144	Año1	Ecológico	Rojo	105.428	294.175	32.3545	28.9957	61.3502
	BOL-144	Año1	Ecológico	Rojo	157.407	423.946	36.5985	29.6359	66.2344
	BOL-144	Año1	Ecológico	Rojo
	BOL-144	Año1	Ecológico	Rojo
	BOL-144	Año1	Ecológico	Rojo	96.3226	349.751	26.561	23.4988	50.0599
	BOL-144	Año1	Ecológico	Rojo	90.6322	289.291	26.3905	22.2861	48.6766
	BOL-144	Año1	Ecológico	Rojo
	BOL-144	Año1	Ecológico	Rojo
	BOL-144	Año1	Convencional	Rojo	121.196	735.822	50.7645	22.7543	73.5188
	BOL-144	Año1	Convencional	Rojo	92.5148	514.272	38.791	23.6126	62.4036
	BOL-144	Año1	Convencional	Rojo
	BOL-144	Año1	Convencional	Rojo
	BOL-144	Año1	Convencional	Rojo	130.636	269.789	18.5714	16.4943	35.0657
	BOL-144	Año1	Convencional	Rojo	148.76	232.586	26.7466	19.3041	46.0507
	BOL-144	Año1	Convencional	Rojo
	BOL-144	Año1	Convencional	Rojo
	BOL-37R	Año1	Ecológico	Verde	42.8452	276.42
	BOL-37R	Año1	Ecológico	Verde	54.3253	253.914
	BOL-37R	Año1	Ecológico	Verde	48.2045	219.73
	BOL-37R	Año1	Ecológico	Verde	51.4799	264.768
	BOL-37R	Año1	Ecológico	Verde	64.9103	208.241
	BOL-37R	Año1	Ecológico	Verde	54.7396	306.323
	BOL-37R	Año1	Ecológico	Verde	59.738	247.171
	BOL-37R	Año1	Ecológico	Verde	59.9439	280.384
	BOL-37R	Año1	Convencional	Verde	84.8074	316.881
	BOL-37R	Año1	Convencional	Verde	84.9711	208.067
	BOL-37R	Año1	Convencional	Verde
	BOL-37R	Año1	Convencional	Verde
	BOL-37R	Año1	Convencional	Verde	85.3192	260.676
	BOL-37R	Año1	Convencional	Verde	73.9429	185.396
	BOL-37R	Año1	Convencional	Verde
	BOL-37R	Año1	Convencional	Verde
	BOL-37R	Año1	Ecológico	Rojo	90.3888	259.698	13.8067	11.1546	24.9613
	BOL-37R	Año1	Ecológico	Rojo	84.2178	250.203	15.8648	10.3132	26.1779
	BOL-37R	Año1	Ecológico	Rojo	79.1152
	BOL-37R	Año1	Ecológico	Rojo	88.4539
	BOL-37R	Año1	Ecológico	Rojo	106.484	231.612	33.276	15.9039	49.1799
	BOL-37R	Año1	Ecológico	Rojo	116.067	253.426	32.0792	16.7389	48.8181
	BOL-37R	Año1	Ecológico	Rojo
	BOL-37R	Año1	Ecológico	Rojo
	BOL-37R	Año1	Convencional	Rojo	92.9622	214.051	13.5008	6.95724	20.458
	BOL-37R	Año1	Convencional	Rojo	97.6033	248.998	8.76147	4.3629	13.1244
	BOL-37R	Año1	Convencional	Rojo
	BOL-37R	Año1	Convencional	Rojo
	BOL-37R	Año1	Convencional	Rojo	68.4487	153.07	29.4325	17.6719	47.1044
	BOL-37R	Año1	Convencional	Rojo	93.3956	165.396	25.0655	16.4471	41.5126
	BOL-37R	Año1	Convencional	Rojo
	BOL-37R	Año1	Convencional	Rojo
	BOL-58	Año1	Ecológico	Verde	43.8936	95.4187
	BOL-58	Año1	Ecológico	Verde	37.8388	93.0042
	BOL-58	Año1	Ecológico	Verde	56.675
	BOL-58	Año1	Ecológico	Verde	54.8662
	BOL-58	Año1	Ecológico	Verde	37.9456	105.277
	BOL-58	Año1	Ecológico	Verde	41.4494	141.033
	BOL-58	Año1	Ecológico	Verde	34.1847
	BOL-58	Año1	Ecológico	Verde	34.4046
	BOL-58	Año2	Ecológico	Verde	24.029	92.3497
	BOL-58	Año2	Ecológico	Verde	16.2731	95.3992
	BOL-58	Año2	Ecológico	Verde	20.9625	145.307
	BOL-58	Año2	Ecológico	Verde	17.581
	BOL-58	Año2	Ecológico	Verde		99.792
	BOL-58	Año1	Convencional	Verde	36.1048	94.8899
	BOL-58	Año1	Convencional	Verde	37.4926	67.6679
	BOL-58	Año1	Convencional	Verde	30.9598	92.0986
	BOL-58	Año1	Convencional	Verde	32.5799	81.4849
	BOL-58	Año1	Convencional	Verde	42.0149	69.7761
	BOL-58	Año1	Convencional	Verde	17.3769	91.6649
	BOL-58	Año1	Convencional	Verde	50.2761
	BOL-58	Año1	Convencional	Verde	42.9411
	BOL-58	Año2	Convencional	Verde	13.3958	110.073
	BOL-58	Año2	Convencional	Verde	23.1019	112.291
	BOL-58	Año2	Convencional	Verde	10.3659	108.514
	BOL-58	Año2	Convencional	Verde	33.6628	173.628
	BOL-58	Año1	Ecológico	Rojo	69.1172	313.53	39.6341	28.3312	67.9652
	BOL-58	Año1	Ecológico	Rojo	80.8882	410.617	67.0546	24.2113	91.2658
	BOL-58	Año1	Ecológico	Rojo	78.9362
	BOL-58	Año1	Ecológico	Rojo	77.2984
	BOL-58	Año1	Ecológico	Rojo	85.9027	278.492	52.8361	31.4951	84.3312
	BOL-58	Año1	Ecológico	Rojo	79.9625	265.244	42.664	23.6901	66.3541
	BOL-58	Año1	Ecológico	Rojo
	BOL-58	Año1	Ecológico	Rojo
	BOL-58	Año2	Ecológico	Rojo	86.2944	305.627	327.345	271.774	599.119
	BOL-58	Año2	Ecológico	Rojo	53.5714	293.721	316.389	283.536	599.925
	BOL-58	Año2	Ecológico	Rojo	35.1562	269.249	267.089	223.219	490.308
	BOL-58	Año2	Ecológico	Rojo		312.328	350.119	303.071	653.19
	BOL-58	Año2	Ecológico	Rojo		260.401	304.406	251.371	555.778
	BOL-58	Año1	Convencional	Rojo	91.0418	457.213	49.1312	21.0379	70.1691
	BOL-58	Año1	Convencional	Rojo	113.739	334.405	36.538	18.2044	54.7425
	BOL-58	Año1	Convencional	Rojo
	BOL-58	Año1	Convencional	Rojo
	BOL-58	Año1	Convencional	Rojo	92.1408	221.471	46.931	11.624	58.555
	BOL-58	Año1	Convencional	Rojo	81.165	192.817	31.5027	10.8842	42.3869
	BOL-58	Año1	Convencional	Rojo
	BOL-58	Año1	Convencional	Rojo
	BOL-58	Año2	Convencional	Rojo	45.1333	317.293	435.158	339.982	775.14
	BOL-58	Año2	Convencional	Rojo	48.0535	238.837	330.923	258.701	589.624
	BOL-58	Año2	Convencional	Rojo	31.7378	233.999	212.865	181.95	394.815
	BOL-58	Año2	Convencional	Rojo	77.6994	226.277	367.999	267.374	635.373
	BOL-58	Año2	Convencional	Rojo	71.1579	308.542	375.878	288.158	664.035
	Bola	Año1	Ecológico	Verde	72.7282	76.8457
	Bola	Año1	Ecológico	Verde	77.2608	82.5755
	Bola	Año1	Ecológico	Verde	74.1245	80.6396
	Bola	Año1	Ecológico	Verde	82.4913	110.906
	Bola	Año1	Ecológico	Verde	58.1811	70.7898
	Bola	Año1	Ecológico	Verde	53.6516	83.3874
	Bola	Año1	Ecológico	Verde	56.4057	56.4568
	Bola	Año1	Ecológico	Verde	55.0403	74.8707
	Bola	Año2	Ecológico	Verde	66.4592	115.329
	Bola	Año2	Ecológico	Verde	35.3514	122.093
	Bola	Año2	Ecológico	Verde	39.1095	111.471
	Bola	Año2	Ecológico	Verde	57.4573	106.739
	Bola	Año2	Ecológico	Verde	46.4994	139.733
	Bola	Año2	Ecológico	Verde	19.6033
	Bola	Año1	Convencional	Verde	116.23	159.46
	Bola	Año1	Convencional	Verde	104.594	137.549
	Bola	Año1	Convencional	Verde	137.965
	Bola	Año1	Convencional	Verde	122.031
	Bola	Año1	Convencional	Verde	141.738	269.142
	Bola	Año1	Convencional	Verde	114.688	254.401
	Bola	Año1	Convencional	Verde	137.169
	Bola	Año1	Convencional	Verde	117.321
	Bola	Año2	Convencional	Verde	8.33333	88.6387
	Bola	Año2	Convencional	Verde	77.5758	98.8139
	Bola	Año2	Convencional	Verde	55.9458	146.568
	Bola	Año2	Convencional	Verde	58.4138	138.008
	Bola	Año2	Convencional	Verde		131.365
	Bola	Año1	Ecológico	Rojo	177.912	167.784	14.0827	5.46101	19.5437
	Bola	Año1	Ecológico	Rojo	167.201	170.43	5.60838	2.11107	7.71945
	Bola	Año1	Ecológico	Rojo	146.961
	Bola	Año1	Ecológico	Rojo	197.891
	Bola	Año1	Ecológico	Rojo	141.894	147.687	5.97373	2.08461	8.05833
	Bola	Año1	Ecológico	Rojo	165.676	162.348	13.7774	5.2035	18.9809
	Bola	Año1	Ecológico	Rojo	181.44
	Bola	Año1	Ecológico	Rojo	172.397
	Bola	Año2	Ecológico	Rojo	80.4959	222.856	313.904	152.7	466.604
	Bola	Año2	Ecológico	Rojo	96.3517	183.058	238.694	112.158	350.852
	Bola	Año2	Ecológico	Rojo	75.7991	220.365	366.39	134.364	500.754
	Bola	Año2	Ecológico	Rojo	98.324	215.892	223.007	145.714	368.721
	Bola	Año2	Ecológico	Rojo	103.552	252.646	173.728	151.145	324.873
	Bola	Año1	Convencional	Rojo	136.743	174.433	24.1292	10.7285	34.8577
	Bola	Año1	Convencional	Rojo	91.5938	137.323	12.5968	4.90004	17.4969
	Bola	Año1	Convencional	Rojo	142.079
	Bola	Año1	Convencional	Rojo	152.543
	Bola	Año1	Convencional	Rojo	150.195	186.021	24.9723	13.9927	38.965
	Bola	Año1	Convencional	Rojo	145.623	156.92	27.9271	13.7572	41.6843
	Bola	Año1	Convencional	Rojo
	Bola	Año1	Convencional	Rojo
	Bola	Año2	Convencional	Rojo	112.679	207.265	281.324	138.917	420.24
	Bola	Año2	Convencional	Rojo	91.1076	250.379	331.011	115.073	446.084
	Bola	Año2	Convencional	Rojo	106.593	201.704	263.43	83.5445	346.974
	Bola	Año2	Convencional	Rojo	94.4868	230.339	313.16	145.728	458.888
	Bola	Año2	Convencional	Rojo	101.818	246.779	311.621	134.072	445.693
	C.W. Aguila	Año1	Ecológico	Verde	62.0619	89.657
	C.W. Aguila	Año1	Ecológico	Verde	23.9767	72.3333
	C.W. Aguila	Año1	Ecológico	Verde	36.5882	58.4054
	C.W. Aguila	Año1	Ecológico	Verde	53.2534	81.4369
	C.W. Aguila	Año1	Ecológico	Verde	35.2809	72.1961
	C.W. Aguila	Año1	Ecológico	Verde	13.7744	61.0279
	C.W. Aguila	Año1	Ecológico	Verde	37.6586	97.4684
	C.W. Aguila	Año1	Ecológico	Verde	54.9556	78.9563
	C.W. Aguila	Año1	Convencional	Verde	52.7325	137.639
	C.W. Aguila	Año1	Convencional	Verde	52.6479	147.894
	C.W. Aguila	Año1	Convencional	Verde	68.884	157.038
	C.W. Aguila	Año1	Convencional	Verde	61.6285	134.4
	C.W. Aguila	Año1	Convencional	Verde
	C.W. Aguila	Año1	Convencional	Verde
	C.W. Aguila	Año1	Convencional	Verde
	C.W. Aguila	Año1	Convencional	Verde
	C.W. Aguila	Año1	Ecológico	Rojo	161.278	194.268	2.9539	0.815917	3.76982
	C.W. Aguila	Año1	Ecológico	Rojo	155.655	178.383	10.9117	3.92077	14.8324
	C.W. Aguila	Año1	Ecológico	Rojo	151.9
	C.W. Aguila	Año1	Ecológico	Rojo	118.831
	C.W. Aguila	Año1	Ecológico	Rojo	157.314	121.142	3.18635	0.925963	4.11231
	C.W. Aguila	Año1	Ecológico	Rojo	159.639	142.172	3.21161	1.00496	4.21658
	C.W. Aguila	Año1	Ecológico	Rojo	141.225
	C.W. Aguila	Año1	Ecológico	Rojo	159.239
	C.W. Aguila	Año1	Convencional	Rojo	143.23	94.1941	7.27127	2.79614	10.0674
	C.W. Aguila	Año1	Convencional	Rojo	141.017	147.298	6.65846	2.43766	9.09612
	C.W. Aguila	Año1	Convencional	Rojo
	C.W. Aguila	Año1	Convencional	Rojo
	C.W. Aguila	Año1	Convencional	Rojo
	C.W. Aguila	Año1	Convencional	Rojo
	C.W. Aguila	Año1	Convencional	Rojo
	C.W. Aguila	Año1	Convencional	Rojo
	California Surinver	Año1	Ecológico	Verde	29.319	75.3251
	California Surinver	Año1	Ecológico	Verde	18.3928	74.3241
	California Surinver	Año1	Ecológico	Verde	10.9	60.6391
	California Surinver	Año1	Ecológico	Verde	12.378	57.837
	California Surinver	Año1	Ecológico	Verde	60.1898	55.932
	California Surinver	Año1	Ecológico	Verde	50.6866	64.0194
	California Surinver	Año1	Ecológico	Verde	62.3954	73.5994
	California Surinver	Año1	Ecológico	Verde	74.6242	79.6767
	California Surinver	Año1	Convencional	Verde	70.5318	82.5167
	California Surinver	Año1	Convencional	Verde	80.2618	37.746
	California Surinver	Año1	Convencional	Verde	112.382	102.504
	California Surinver	Año1	Convencional	Verde	107.492	55.7849
	California Surinver	Año1	Convencional	Verde	95.0158	135.637
	California Surinver	Año1	Convencional	Verde	79.59	105.313
	California Surinver	Año1	Convencional	Verde	53.0622
	California Surinver	Año1	Convencional	Verde	75.232
	California Surinver	Año1	Ecológico	Rojo	139.685	191.483	8.2216	3.15842	11.38
	California Surinver	Año1	Ecológico	Rojo	156.482	146.785	8.69692	3.27834	11.9753
	California Surinver	Año1	Ecológico	Rojo	140.717
	California Surinver	Año1	Ecológico	Rojo	153.397
	California Surinver	Año1	Ecológico	Rojo	154.705	194.179	11.5952	2.1832	13.7784
	California Surinver	Año1	Ecológico	Rojo	160.073	146.607	18.4899	5.21914	23.7091
	California Surinver	Año1	Ecológico	Rojo
	California Surinver	Año1	Ecológico	Rojo
	California Surinver	Año1	Convencional	Rojo	113.658	88.6384	9.80728	3.35518	13.1625
	California Surinver	Año1	Convencional	Rojo	113.933	85.539	6.21769	2.16205	8.37975
	California Surinver	Año1	Convencional	Rojo
	California Surinver	Año1	Convencional	Rojo
	California Surinver	Año1	Convencional	Rojo	103.507	120.608	7.63703	3.04968	10.6867
	California Surinver	Año1	Convencional	Rojo	119.746	119.219	9.20942	4.17085	13.3803
	California Surinver	Año1	Convencional	Rojo
	California Surinver	Año1	Convencional	Rojo
	Chile Arbol Manita	Año1	Ecológico	Verde	2.51326	154.985
	Chile Arbol Manita	Año1	Ecológico	Verde	2.62672	115.546
	Chile Arbol Manita	Año1	Ecológico	Verde	2.91104	125.645
	Chile Arbol Manita	Año1	Ecológico	Verde	2.34191	92.2016
	Chile Arbol Manita	Año1	Ecológico	Verde	1.9199	129.748
	Chile Arbol Manita	Año1	Ecológico	Verde	1.54289	104.427
	Chile Arbol Manita	Año1	Ecológico	Verde	1.63318	156.814
	Chile Arbol Manita	Año1	Ecológico	Verde	1.63659	77.7834
	Chile Arbol Manita	Año1	Convencional	Verde	24.4244	122.02
	Chile Arbol Manita	Año1	Convencional	Verde	26.0646	124.503
	Chile Arbol Manita	Año1	Convencional	Verde
	Chile Arbol Manita	Año1	Convencional	Verde
	Chile Arbol Manita	Año1	Convencional	Verde	24.8869	176.666
	Chile Arbol Manita	Año1	Convencional	Verde	25.7825	194.79
	Chile Arbol Manita	Año1	Convencional	Verde
	Chile Arbol Manita	Año1	Convencional	Verde
	Chile Arbol Manita	Año1	Ecológico	Rojo	149.779	150.815	43.1549	16.7057	59.8606
	Chile Arbol Manita	Año1	Ecológico	Rojo	152.596	174.913	20.2285	7.15054	27.379
	Chile Arbol Manita	Año1	Ecológico	Rojo	152.658
	Chile Arbol Manita	Año1	Ecológico	Rojo	135.897
	Chile Arbol Manita	Año1	Ecológico	Rojo	131.177	345.045	33.8864	25.3756	59.2619
	Chile Arbol Manita	Año1	Ecológico	Rojo	136.991	336.328	30.187	17.9605	48.1474
	Chile Arbol Manita	Año1	Ecológico	Rojo
	Chile Arbol Manita	Año1	Ecológico	Rojo
	Chile Arbol Manita	Año1	Convencional	Rojo	81.7711	156.163	29.8716	9.26768	39.1392
	Chile Arbol Manita	Año1	Convencional	Rojo	97.3386	164.121	46.4951	13.8033	60.2984
	Chile Arbol Manita	Año1	Convencional	Rojo
	Chile Arbol Manita	Año1	Convencional	Rojo
	Chile Arbol Manita	Año1	Convencional	Rojo	96.6197	174.67	32.9966	3.82666	36.8233
	Chile Arbol Manita	Año1	Convencional	Rojo	119.464	166.857	29.6289	4.60583	34.2347
	Chile Arbol Manita	Año1	Convencional	Rojo
	Chile Arbol Manita	Año1	Convencional	Rojo
	Chimayo	Año1	Ecológico	Verde	65.3919	81.6014
	Chimayo	Año1	Ecológico	Verde	60.7679	68.7929
	Chimayo	Año1	Ecológico	Verde	54.7135	75.5561
	Chimayo	Año1	Ecológico	Verde	63.6691	98.5409
	Chimayo	Año1	Ecológico	Verde	82.3904	121.685
	Chimayo	Año1	Ecológico	Verde	85.2413	140.781
	Chimayo	Año1	Ecológico	Verde	89.2569	70.0971
	Chimayo	Año1	Ecológico	Verde	110.043	160.504
	Chimayo	Año1	Convencional	Verde	23.6991	96.0136
	Chimayo	Año1	Convencional	Verde	27.0392	106.978
	Chimayo	Año1	Convencional	Verde
	Chimayo	Año1	Convencional	Verde
	Chimayo	Año1	Convencional	Verde	17.4895	141.076
	Chimayo	Año1	Convencional	Verde	21.4984	132.964
	Chimayo	Año1	Convencional	Verde
	Chimayo	Año1	Convencional	Verde
	Chimayo	Año1	Ecológico	Rojo	175.414	253	13.6023	5.07104	18.6734
	Chimayo	Año1	Ecológico	Rojo	197.225	273.366	18.2995	7.19576	25.4953
	Chimayo	Año1	Ecológico	Rojo	207.72
	Chimayo	Año1	Ecológico	Rojo	180.533
	Chimayo	Año1	Ecológico	Rojo	182.255	321.004	36.3239	20.195	56.5189
	Chimayo	Año1	Ecológico	Rojo	152.395	237.267	34.3135	17.7915	52.105
	Chimayo	Año1	Ecológico	Rojo
	Chimayo	Año1	Ecológico	Rojo
	Chimayo	Año1	Convencional	Rojo	178.077	167.071	52.2958	35.9102	88.206
	Chimayo	Año1	Convencional	Rojo	171.884	163.865	31.9668	19.3083	51.2752
	Chimayo	Año1	Convencional	Rojo	131.053
	Chimayo	Año1	Convencional	Rojo	166.712
	Chimayo	Año1	Convencional	Rojo	138.225	147.145	22.7823	10.955	33.7373
	Chimayo	Año1	Convencional	Rojo	106.761	137.193	22.4201	8.74453	31.1646
	Chimayo	Año1	Convencional	Rojo
	Chimayo	Año1	Convencional	Rojo
	Chinenese_2 (ECU-973)	Año1	Ecológico	Verde	19.8298	228.956
	Chinenese_2 (ECU-973)	Año1	Ecológico	Verde	18.3147	235.996
	Chinenese_2 (ECU-973)	Año1	Ecológico	Verde	17.4721	271.45
	Chinenese_2 (ECU-973)	Año1	Ecológico	Verde	20.5646	297.507
	Chinenese_2 (ECU-973)	Año1	Ecológico	Verde
	Chinenese_2 (ECU-973)	Año1	Ecológico	Verde
	Chinenese_2 (ECU-973)	Año1	Ecológico	Verde
	Chinenese_2 (ECU-973)	Año1	Ecológico	Verde
	Chinenese_2 (ECU-973)	Año1	Convencional	Verde
	Chinenese_2 (ECU-973)	Año1	Convencional	Verde
	Chinenese_2 (ECU-973)	Año1	Convencional	Verde
	Chinenese_2 (ECU-973)	Año1	Convencional	Verde
	Chinenese_2 (ECU-973)	Año1	Convencional	Verde	36.8293	173.565
	Chinenese_2 (ECU-973)	Año1	Convencional	Verde	30.7552	224.653
	Chinenese_2 (ECU-973)	Año1	Convencional	Verde	48.573	231.088
	Chinenese_2 (ECU-973)	Año1	Convencional	Verde	45.8018	227.59
	Chinenese_2 (ECU-973)	Año1	Ecológico	Rojo	64.6055	148.178	14.4211	7.4736	21.8947
	Chinenese_2 (ECU-973)	Año1	Ecológico	Rojo	63.4961	136.358	14.192	7.59286	21.7849
	Chinenese_2 (ECU-973)	Año1	Ecológico	Rojo
	Chinenese_2 (ECU-973)	Año1	Ecológico	Rojo
	Chinenese_2 (ECU-973)	Año1	Ecológico	Rojo
	Chinenese_2 (ECU-973)	Año1	Ecológico	Rojo
	Chinenese_2 (ECU-973)	Año1	Ecológico	Rojo
	Chinenese_2 (ECU-973)	Año1	Ecológico	Rojo
	Chinenese_2 (ECU-973)	Año1	Convencional	Rojo
	Chinenese_2 (ECU-973)	Año1	Convencional	Rojo
	Chinenese_2 (ECU-973)	Año1	Convencional	Rojo
	Chinenese_2 (ECU-973)	Año1	Convencional	Rojo
	Chinenese_2 (ECU-973)	Año1	Convencional	Rojo	86.0439	132.812	14.2919	8.20935	22.5012
	Chinenese_2 (ECU-973)	Año1	Convencional	Rojo	88.2238	134.23	17.2548	9.88575	27.1405
	Chinenese_2 (ECU-973)	Año1	Convencional	Rojo	76.3966	166.953	36.0959	17.8623	53.9582
	Chinenese_2 (ECU-973)	Año1	Convencional	Rojo	67.8986	130.301	17.6251	10.3539	27.979
	Chinense_1 (PI-152225)	Año1	Ecológico	Verde	43.7528	101.894
	Chinense_1 (PI-152225)	Año1	Ecológico	Verde	41.7489	102.67
	Chinense_1 (PI-152225)	Año1	Ecológico	Verde	42.2593	116.349
	Chinense_1 (PI-152225)	Año1	Ecológico	Verde	47.7849	111.317
	Chinense_1 (PI-152225)	Año1	Ecológico	Verde	22.1133	115.399
	Chinense_1 (PI-152225)	Año1	Ecológico	Verde	26.6329	120.231
	Chinense_1 (PI-152225)	Año1	Ecológico	Verde	37.1649	104.305
	Chinense_1 (PI-152225)	Año1	Ecológico	Verde	31.9068	76.8006
	Chinense_1 (PI-152225)	Año1	Convencional	Verde	14.9785	233.92
	Chinense_1 (PI-152225)	Año1	Convencional	Verde	18.6192	298.276
	Chinense_1 (PI-152225)	Año1	Convencional	Verde	14.1124
	Chinense_1 (PI-152225)	Año1	Convencional	Verde	16.9372
	Chinense_1 (PI-152225)	Año1	Convencional	Verde	18.2059	199.691
	Chinense_1 (PI-152225)	Año1	Convencional	Verde	20.195	176.133
	Chinense_1 (PI-152225)	Año1	Convencional	Verde	19.8201
	Chinense_1 (PI-152225)	Año1	Convencional	Verde	15.3549
	Chinense_1 (PI-152225)	Año1	Ecológico	Rojo	108.004	341.265	104.766	27.6859	132.451
	Chinense_1 (PI-152225)	Año1	Ecológico	Rojo	113.568	316.686	93.6014	17.3883	110.99
	Chinense_1 (PI-152225)	Año1	Ecológico	Rojo	84.0744
	Chinense_1 (PI-152225)	Año1	Ecológico	Rojo	96.2604
	Chinense_1 (PI-152225)	Año1	Ecológico	Rojo	133.968	205.17	114.676	25.3569	140.033
	Chinense_1 (PI-152225)	Año1	Ecológico	Rojo	135.411	200.543	83.4572	28.6664	112.124
	Chinense_1 (PI-152225)	Año1	Ecológico	Rojo
	Chinense_1 (PI-152225)	Año1	Ecológico	Rojo
	Chinense_1 (PI-152225)	Año1	Convencional	Rojo	104.8	134.325	16.0124	6.59699	22.6093
	Chinense_1 (PI-152225)	Año1	Convencional	Rojo	107.814	140.733	16.0518	31.9551	48.0069
	Chinense_1 (PI-152225)	Año1	Convencional	Rojo
	Chinense_1 (PI-152225)	Año1	Convencional	Rojo
	Chinense_1 (PI-152225)	Año1	Convencional	Rojo	125.742	171.47	30.4496	25.0469	55.4965
	Chinense_1 (PI-152225)	Año1	Convencional	Rojo	138.051	236.375	104.242	2.17653	106.418
	Chinense_1 (PI-152225)	Año1	Convencional	Rojo
	Chinense_1 (PI-152225)	Año1	Convencional	Rojo
	Cuneo	Año1	Ecológico	Verde	10.4271	41.2679
	Cuneo	Año1	Ecológico	Verde	4.86791	93.5693
	Cuneo	Año1	Ecológico	Verde	9.95747	56.4673
	Cuneo	Año1	Ecológico	Verde	3.80222	61.3253
	Cuneo	Año1	Ecológico	Verde	10.2376	45.665
	Cuneo	Año1	Ecológico	Verde	6.13683	63.5999
	Cuneo	Año1	Ecológico	Verde	9.18666	64.0148
	Cuneo	Año1	Ecológico	Verde	12.2902	35.1521
	Cuneo	Año2	Ecológico	Verde	75	87.6659
	Cuneo	Año2	Ecológico	Verde	57.1588	82.4343
	Cuneo	Año2	Ecológico	Verde	32.9457	82.7535
	Cuneo	Año2	Ecológico	Verde	21.5523	65.9346
	Cuneo	Año2	Ecológico	Verde	46.75	108.131
	Cuneo	Año1	Convencional	Verde	13.1704	103.438
	Cuneo	Año1	Convencional	Verde	25.422	95.119
	Cuneo	Año1	Convencional	Verde	18.8331	84.0759
	Cuneo	Año1	Convencional	Verde	22.2014	107.023
	Cuneo	Año1	Convencional	Verde	47.8563	79.1402
	Cuneo	Año1	Convencional	Verde	46.0266	69.782
	Cuneo	Año1	Convencional	Verde	55.6927	76.876
	Cuneo	Año1	Convencional	Verde	34.9651	76.3537
	Cuneo	Año2	Convencional	Verde	71.416	131.845
	Cuneo	Año2	Convencional	Verde	36.2682	85.5915
	Cuneo	Año2	Convencional	Verde	42.4172	113.776
	Cuneo	Año2	Convencional	Verde	70.5917	104.964
	Cuneo	Año2	Convencional	Verde	64.6917	71.2185
	Cuneo	Año1	Ecológico	Rojo	137.803	106.056	0	0.345827	1.69903
	Cuneo	Año1	Ecológico	Rojo	159.313	164.437	0	0.529279	1.04194
	Cuneo	Año1	Ecológico	Rojo	183.177
	Cuneo	Año1	Ecológico	Rojo	174.13
	Cuneo	Año1	Ecológico	Rojo	147.896	134.749	0	0.795341	2.29581
	Cuneo	Año1	Ecológico	Rojo	133.62	119.966	0	0.125323	1.74426
	Cuneo	Año1	Ecológico	Rojo	107.722
	Cuneo	Año1	Ecológico	Rojo	90.4784
	Cuneo	Año2	Ecológico	Rojo	120.977	171.804	0	16.2215	18.5212
	Cuneo	Año2	Ecológico	Rojo	132.042		0	29.9776	30.7244
	Cuneo	Año2	Ecológico	Rojo	139.497	227.614	0	44.5532	50.2815
	Cuneo	Año2	Ecológico	Rojo	111.702	179.515	0	17.732	19.209
	Cuneo	Año2	Ecológico	Rojo	113.363	194.592	0	30.5105	32.2977
	Cuneo	Año2	Ecológico	Rojo	109.415	200.932	0	55.9948	63.1094
	Cuneo	Año1	Convencional	Rojo	116.935	133.112	0	0.722152	1.616
	Cuneo	Año1	Convencional	Rojo	126.35	144.901	0	0.594279	1.13391
	Cuneo	Año1	Convencional	Rojo	119.71
	Cuneo	Año1	Convencional	Rojo	121.781
	Cuneo	Año1	Convencional	Rojo	102.979	126.876	0	0.566056	0.71996
	Cuneo	Año1	Convencional	Rojo	109.974	108.866	0	0.89079	1.19639
	Cuneo	Año1	Convencional	Rojo	96.1849
	Cuneo	Año1	Convencional	Rojo	97.8367
	Cuneo	Año2	Convencional	Rojo	116.475	232.162	0	60.2623	63.4281
	Cuneo	Año2	Convencional	Rojo	133.526		0	11.8736	14.9684
	Cuneo	Año2	Convencional	Rojo	101.094	208.687	0	32.4982	33.1895
	Cuneo	Año2	Convencional	Rojo	114.869	211.722	0	38.0406	50.279
	Cuneo	Año2	Convencional	Rojo	90.4905	210.646	0	25.1544	26.7139
	Disenise	Año1	Ecológico	Verde	46.4881	46.6801
	Disenise	Año1	Ecológico	Verde	21.397	43.7731
	Disenise	Año1	Ecológico	Verde	78.3976	60.9354
	Disenise	Año1	Ecológico	Verde	66.0633	65.7136
	Disenise	Año1	Ecológico	Verde	81.8279	159.605
	Disenise	Año1	Ecológico	Verde	40.1963	101.487
	Disenise	Año1	Ecológico	Verde	51.8184	81.6514
	Disenise	Año1	Ecológico	Verde	104.168	190.42
	Disenise	Año2	Ecológico	Verde	63.3173	106.046
	Disenise	Año2	Ecológico	Verde	68.849	100.653
	Disenise	Año2	Ecológico	Verde	73.8885	118.205
	Disenise	Año2	Ecológico	Verde	69.6629	109.182
	Disenise	Año1	Convencional	Verde	83.1741	190.389
	Disenise	Año1	Convencional	Verde	77.4291	103.255
	Disenise	Año1	Convencional	Verde	98.5328
	Disenise	Año1	Convencional	Verde	93.3138
	Disenise	Año1	Convencional	Verde	66.3223	128.203
	Disenise	Año1	Convencional	Verde	75.6941	98.0343
	Disenise	Año1	Convencional	Verde	72.1029
	Disenise	Año1	Convencional	Verde	67.1295
	Disenise	Año2	Convencional	Verde	22.5681	105.486
	Disenise	Año2	Convencional	Verde	13.1481	102.107
	Disenise	Año2	Convencional	Verde	15.6876	110.082
	Disenise	Año2	Convencional	Verde	29.2063	106.467
	Disenise	Año2	Convencional	Verde	41.791	102.286
	Disenise	Año2	Convencional	Verde	51.2896
	Disenise	Año1	Ecológico	Rojo	111.82	296.336	13.2963	8.71479	22.0111
	Disenise	Año1	Ecológico	Rojo	113.699	212.167	20.5873	11.7438	32.3311
	Disenise	Año1	Ecológico	Rojo	109.17
	Disenise	Año1	Ecológico	Rojo	101.752
	Disenise	Año1	Ecológico	Rojo	204.271	189.781	9.40189	2.96467	12.3666
	Disenise	Año1	Ecológico	Rojo	178.808	195.332	14.3207	3.19125	17.512
	Disenise	Año1	Ecológico	Rojo	157.877
	Disenise	Año1	Ecológico	Rojo	169.812
	Disenise	Año2	Ecológico	Rojo	132.98	253.154	153.265	169.93	323.195
	Disenise	Año2	Ecológico	Rojo	84.5316	208.531	124.481	127.766	252.247
	Disenise	Año2	Ecológico	Rojo	92.6413	260.998	174.894	131.766	306.66
	Disenise	Año2	Ecológico	Rojo	115.17	257.075	248.325	154.828	403.153
	Disenise	Año2	Ecológico	Rojo		289.841	234.536	194.259	428.795
	Disenise	Año2	Ecológico	Rojo			356.698	150.258	506.956
	Disenise	Año1	Convencional	Rojo	192.473	198.7	10.7807	4.61309	15.3938
	Disenise	Año1	Convencional	Rojo	149.906	141.958	22.5862	14.2738	36.86
	Disenise	Año1	Convencional	Rojo	181.434
	Disenise	Año1	Convencional	Rojo	168.633
	Disenise	Año1	Convencional	Rojo	157.949	140.515	13.9394	7.73175	21.6711
	Disenise	Año1	Convencional	Rojo	98.3423	89.7837	26.2844	17.5981	43.8825
	Disenise	Año1	Convencional	Rojo	146.749
	Disenise	Año1	Convencional	Rojo	106.477
	Disenise	Año2	Convencional	Rojo	113.183	229.93	246.544	117.463	364.006
	Disenise	Año2	Convencional	Rojo	113.248	226.999	194.875	111.66	306.535
	Disenise	Año2	Convencional	Rojo	50.4464	267.64	345.224	221.722	566.946
	Disenise	Año2	Convencional	Rojo	95.6009	214.93	135.361	100.788	236.15
	Disenise	Año2	Convencional	Rojo	48.7138
	Doux Long	Año1	Ecológico	Verde	14.8119	63.8759
	Doux Long	Año1	Ecológico	Verde	18.775	84.2028
	Doux Long	Año1	Ecológico	Verde	16.3893	100.257
	Doux Long	Año1	Ecológico	Verde	26.1872	65.1118
	Doux Long	Año1	Ecológico	Verde	8.53239	210.339
	Doux Long	Año1	Ecológico	Verde	1.96807	107.564
	Doux Long	Año1	Ecológico	Verde	1.69281	132.298
	Doux Long	Año1	Ecológico	Verde	9.25639	100.854
	Doux Long	Año2	Ecológico	Verde	20.8717	193.559
	Doux Long	Año2	Ecológico	Verde	5.71731	145.799
	Doux Long	Año2	Ecológico	Verde	9.0623	125.673
	Doux Long	Año2	Ecológico	Verde	6.91004
	Doux Long	Año2	Ecológico	Verde	36.6083	147.615
	Doux Long	Año1	Convencional	Verde	2.73639	238.519
	Doux Long	Año1	Convencional	Verde	11.9898	265.816
	Doux Long	Año1	Convencional	Verde	5.86452	242.575
	Doux Long	Año1	Convencional	Verde	8.26387	268.206
	Doux Long	Año1	Convencional	Verde
	Doux Long	Año1	Convencional	Verde
	Doux Long	Año1	Convencional	Verde
	Doux Long	Año1	Convencional	Verde
	Doux Long	Año2	Convencional	Verde	19.1749	177.118
	Doux Long	Año2	Convencional	Verde	88.4905	174.759
	Doux Long	Año2	Convencional	Verde	69.083	164.053
	Doux Long	Año2	Convencional	Verde	87.0968	172.304
	Doux Long	Año2	Convencional	Verde	10.3448	159.63
	Doux Long	Año1	Ecológico	Rojo	161.323	189.096	21.1208	14.3345	35.4553
	Doux Long	Año1	Ecológico	Rojo	128.545	227.819	31.3358	12.5956	43.9314
	Doux Long	Año1	Ecológico	Rojo	146.262
	Doux Long	Año1	Ecológico	Rojo	152.623
	Doux Long	Año1	Ecológico	Rojo	98.1133	324.969	43.8414	27.9118	71.7533
	Doux Long	Año1	Ecológico	Rojo	92.1642	290.344	34.0684	18.7666	52.835
	Doux Long	Año1	Ecológico	Rojo
	Doux Long	Año1	Ecológico	Rojo
	Doux Long	Año2	Ecológico	Rojo	144.455	289.929	143.002	159.397	302.398
	Doux Long	Año2	Ecológico	Rojo	77.2834	212.568	174.15	118.357	292.506
	Doux Long	Año2	Ecológico	Rojo	136.037	232.416	235.176	106.094	341.27
	Doux Long	Año2	Ecológico	Rojo	111.765	241.932	162.159	159.453	321.612
	Doux Long	Año2	Ecológico	Rojo	92.7078
	Doux Long	Año1	Convencional	Rojo	141.581	199.19	24.3071	20.9967	45.3038
	Doux Long	Año1	Convencional	Rojo	149.868	211.975	38.1135	25.2541	63.3676
	Doux Long	Año1	Convencional	Rojo	159.972	139.198	35.5946	29.307	64.9016
	Doux Long	Año1	Convencional	Rojo	171.008	146.167	42.9954	26.9998	69.9952
	Doux Long	Año1	Convencional	Rojo
	Doux Long	Año1	Convencional	Rojo
	Doux Long	Año1	Convencional	Rojo
	Doux Long	Año1	Convencional	Rojo
	Doux Long	Año2	Convencional	Rojo	120.648	280.298	218.022	150.09	368.112
	Doux Long	Año2	Convencional	Rojo	138.994	245.042	200.016	135.045	335.061
	Doux Long	Año2	Convencional	Rojo	63.9823	216.202	133.347	106.745	240.092
	Doux Long	Año2	Convencional	Rojo	51.5113
	Doux Long	Año2	Convencional	Rojo	37.6368
	ECU-994	Año1	Ecológico	Verde	32.0007	163.706
	ECU-994	Año1	Ecológico	Verde	25.5288	161.014
	ECU-994	Año1	Ecológico	Verde	43.5797
	ECU-994	Año1	Ecológico	Verde	22.4679
	ECU-994	Año1	Ecológico	Verde	61.1135	162.873
	ECU-994	Año1	Ecológico	Verde	52.7694	186.98
	ECU-994	Año1	Ecológico	Verde	36.6208
	ECU-994	Año1	Ecológico	Verde	38.6327
	ECU-994	Año2	Ecológico	Verde	67.88	158.205
	ECU-994	Año2	Ecológico	Verde	43.7137	129.825
	ECU-994	Año2	Ecológico	Verde	45.0083	182.32
	ECU-994	Año2	Ecológico	Verde	52.7121	167.813
	ECU-994	Año2	Ecológico	Verde	61.3349	165.068
	ECU-994	Año1	Convencional	Verde	25.7184	268.618
	ECU-994	Año1	Convencional	Verde	26.5242	274.599
	ECU-994	Año1	Convencional	Verde
	ECU-994	Año1	Convencional	Verde
	ECU-994	Año1	Convencional	Verde	50.0438	145.817
	ECU-994	Año1	Convencional	Verde	30.1351	118.316
	ECU-994	Año1	Convencional	Verde	45.3311
	ECU-994	Año1	Convencional	Verde	42.1391
	ECU-994	Año2	Convencional	Verde	35.4381	146.005
	ECU-994	Año2	Convencional	Verde	46.4672	157.228
	ECU-994	Año2	Convencional	Verde	27.384	145.85
	ECU-994	Año2	Convencional	Verde	32.4264
	ECU-994	Año2	Convencional	Verde	29.3594	188.366
	ECU-994	Año1	Ecológico	Rojo	113.761	157.993	17.8011	10.9584	28.7595
	ECU-994	Año1	Ecológico	Rojo	106.79	154.666	14.4996	8.50896	23.0085
	ECU-994	Año1	Ecológico	Rojo	121.862
	ECU-994	Año1	Ecológico	Rojo	115.29
	ECU-994	Año1	Ecológico	Rojo	149.353	195.071	22.2782	10.113	32.3912
	ECU-994	Año1	Ecológico	Rojo	99.7924	122.646	13.3602	7.34753	20.7077
	ECU-994	Año1	Ecológico	Rojo	108.242
	ECU-994	Año1	Ecológico	Rojo	111.985
	ECU-994	Año2	Ecológico	Rojo	57.7922	246.674	318.292	152.889	471.181
	ECU-994	Año2	Ecológico	Rojo	101.403	217.859	252.124	126.904	379.028
	ECU-994	Año2	Ecológico	Rojo	83.1696	250.747	284.84	179.651	464.491
	ECU-994	Año2	Ecológico	Rojo	113.337	245.861	288.348	156.248	444.596
	ECU-994	Año2	Ecológico	Rojo	106.257		217.299	136.635	353.935
	ECU-994	Año1	Convencional	Rojo	172.972	184.6	15.9689	8.83437	24.8032
	ECU-994	Año1	Convencional	Rojo	153.221	177.885	16.3486	9.87558	26.2241
	ECU-994	Año1	Convencional	Rojo
	ECU-994	Año1	Convencional	Rojo
	ECU-994	Año1	Convencional	Rojo	145.812	198.818	33.6538	18.4034	52.0572
	ECU-994	Año1	Convencional	Rojo	130.476	160.784	28.0884	17.5158	45.6042
	ECU-994	Año1	Convencional	Rojo
	ECU-994	Año1	Convencional	Rojo
	ECU-994	Año2	Convencional	Rojo	70.4848	248.804	225.905	116.056	341.96
	ECU-994	Año2	Convencional	Rojo	69.6986	237.848	193.065	129.964	323.029
	ECU-994	Año2	Convencional	Rojo	75.5474	242.122	222.067	124.043	346.11
	ECU-994	Año2	Convencional	Rojo	118.857	304.124	370.236	150.124	520.36
	ECU-994	Año2	Convencional	Rojo		255.101	146.892	118.945	265.837
	Espellette	Año1	Ecológico	Verde	4.14659	113.634
	Espellette	Año1	Ecológico	Verde	3.28927	85.3643
	Espellette	Año1	Ecológico	Verde	4.37836	105.927
	Espellette	Año1	Ecológico	Verde	4.05519	95.2756
	Espellette	Año1	Ecológico	Verde	2.63786	82.251
	Espellette	Año1	Ecológico	Verde	3.38763	106.333
	Espellette	Año1	Ecológico	Verde	2.4604	85.6798
	Espellette	Año1	Ecológico	Verde	2.90738	78.6338
	Espellette	Año2	Ecológico	Verde	107.588	140.707
	Espellette	Año2	Ecológico	Verde	30.8681	137.073
	Espellette	Año2	Ecológico	Verde	39.4619	126.895
	Espellette	Año2	Ecológico	Verde	22.0907	117.346
	Espellette	Año2	Ecológico	Verde		124.612
	Espellette	Año1	Convencional	Verde	24.1199	189.698
	Espellette	Año1	Convencional	Verde	24.3483	184.818
	Espellette	Año1	Convencional	Verde
	Espellette	Año1	Convencional	Verde
	Espellette	Año1	Convencional	Verde	24.5809	254.335
	Espellette	Año1	Convencional	Verde	25.154	257.783
	Espellette	Año1	Convencional	Verde
	Espellette	Año1	Convencional	Verde
	Espellette	Año2	Convencional	Verde	8.28553	146.9
	Espellette	Año2	Convencional	Verde	48.9305	180.34
	Espellette	Año2	Convencional	Verde	48.6109	141.266
	Espellette	Año2	Convencional	Verde	84.1618	128.9
	Espellette	Año2	Convencional	Verde	64.7222	149.811
	Espellette	Año1	Ecológico	Rojo	287.382	241.839	34.6237	30.4909	65.1145
	Espellette	Año1	Ecológico	Rojo	232.511	237.284	24.196	20.5225	44.7184
	Espellette	Año1	Ecológico	Rojo	213.05
	Espellette	Año1	Ecológico	Rojo	181.388
	Espellette	Año1	Ecológico	Rojo	232.849	214.482	13.6568	7.92688	21.5837
	Espellette	Año1	Ecológico	Rojo	200.787	183.974	12.426	7.2023	19.6283
	Espellette	Año1	Ecológico	Rojo	198.053
	Espellette	Año1	Ecológico	Rojo	261.203
	Espellette	Año2	Ecológico	Rojo	158.433	258.31	133.062	142.009	275.071
	Espellette	Año2	Ecológico	Rojo	161.082	272.822	280.952	239.017	519.969
	Espellette	Año2	Ecológico	Rojo	133.455	377.329	241.067	207.438	448.505
	Espellette	Año2	Ecológico	Rojo	173.09	274.124	281.495	199.649	481.144
	Espellette	Año2	Ecológico	Rojo	166.334
	Espellette	Año1	Convencional	Rojo	164.514	104.327	24.957	27.182	52.139
	Espellette	Año1	Convencional	Rojo	172.295	87.7696	36.3089	41.1969	77.5058
	Espellette	Año1	Convencional	Rojo	191.127
	Espellette	Año1	Convencional	Rojo	187.197
	Espellette	Año1	Convencional	Rojo			30.979	17.4697	48.4487
	Espellette	Año1	Convencional	Rojo			34.7529	23.6307	58.3836
	Espellette	Año1	Convencional	Rojo
	Espellette	Año1	Convencional	Rojo
	Espellette	Año2	Convencional	Rojo	118.182	246.617	268.19	183.743	451.934
	Espellette	Año2	Convencional	Rojo	112.359	264.668	352.236	189.631	541.867
	Espellette	Año2	Convencional	Rojo	145.067	266.658	417.855	185.752	603.607
	Espellette	Año2	Convencional	Rojo	134.345	260.408	269.408	173.462	442.869
	Espellette	Año2	Convencional	Rojo	118.497	272.396	483.173	152.668	635.842
	Espellette	Año2	Convencional	Rojo	107.988
	Espellette	Año2	Convencional	Rojo	126.96
	Guernika	Año1	Ecológico	Verde	137.389	129.488
	Guernika	Año1	Ecológico	Verde	132.258	150.11
	Guernika	Año1	Ecológico	Verde	109.46	89.374
	Guernika	Año1	Ecológico	Verde	113.197	127.286
	Guernika	Año1	Ecológico	Verde	70.6109	155.567
	Guernika	Año1	Ecológico	Verde	53.3534	99.2112
	Guernika	Año1	Ecológico	Verde	79.4018	64.1878
	Guernika	Año1	Ecológico	Verde	49.2787	148.714
	Guernika	Año2	Ecológico	Verde	27.1733	181.104
	Guernika	Año2	Ecológico	Verde	30.2667	128.976
	Guernika	Año2	Ecológico	Verde	80.5998	136.905
	Guernika	Año2	Ecológico	Verde	54.6341	128.324
	Guernika	Año2	Ecológico	Verde	83.7517	157.732
	Guernika	Año2	Ecológico	Verde	52.2541	140.407
	Guernika	Año2	Ecológico	Verde	39.5415	106.314
	Guernika	Año1	Convencional	Verde	157.223	247.081
	Guernika	Año1	Convencional	Verde	196.288	271.578
	Guernika	Año1	Convencional	Verde
	Guernika	Año1	Convencional	Verde
	Guernika	Año1	Convencional	Verde	94.9162	327.79
	Guernika	Año1	Convencional	Verde	89.3421	329.53
	Guernika	Año1	Convencional	Verde
	Guernika	Año1	Convencional	Verde
	Guernika	Año2	Convencional	Verde	55.8062	138.624
	Guernika	Año2	Convencional	Verde	44.5016	132.238
	Guernika	Año2	Convencional	Verde	69.7346	143.135
	Guernika	Año2	Convencional	Verde	65.3992	137.368
	Guernika	Año2	Convencional	Verde	18.8438	128.387
	Guernika	Año1	Ecológico	Rojo	215.955	218.855	18.5721	18.3841	36.9561
	Guernika	Año1	Ecológico	Rojo	246.601	167.156	26.2709	25.8965	52.1674
	Guernika	Año1	Ecológico	Rojo	186.78
	Guernika	Año1	Ecológico	Rojo	226.229
	Guernika	Año1	Ecológico	Rojo	161.369	197.592	39.4932	21.0805	60.5737
	Guernika	Año1	Ecológico	Rojo	122.733	212.885	41.7752	24.1391	65.9144
	Guernika	Año1	Ecológico	Rojo	121.263
	Guernika	Año1	Ecológico	Rojo	144.311
	Guernika	Año2	Ecológico	Rojo	79.1735	328.748	470.599	283.423	754.022
	Guernika	Año2	Ecológico	Rojo	190.057	424.829	356.286	314.887	671.173
	Guernika	Año2	Ecológico	Rojo	181.818	341.139	291.221	268.326	559.547
	Guernika	Año2	Ecológico	Rojo	214.856	264.837	227.265	146.971	374.236
	Guernika	Año2	Ecológico	Rojo		384.579	295.963	249.674	545.637
	Guernika	Año1	Convencional	Rojo	194.04	436.305	26.8905	20.2279	47.1184
	Guernika	Año1	Convencional	Rojo	209.223	440.266	20.4416	18.0873	38.5289
	Guernika	Año1	Convencional	Rojo	189.05
	Guernika	Año1	Convencional	Rojo	181.703
	Guernika	Año1	Convencional	Rojo	170.551	229.408	37.5512	24.9254	62.4766
	Guernika	Año1	Convencional	Rojo	115.006	304.183	39.2165	26.9694	66.1859
	Guernika	Año1	Convencional	Rojo	140.568
	Guernika	Año1	Convencional	Rojo	165.449
	Guernika	Año2	Convencional	Rojo	133.333	448.868	311.053	268.686	579.738
	Guernika	Año2	Convencional	Rojo	101.038	465.287	613.149	331.24	944.389
	Guernika	Año2	Convencional	Rojo	74.9068	463.541	693.831	396.821	1090.65
	Guernika	Año2	Convencional	Rojo	153.642		523.229	321.592	844.821
	Guernika	Año2	Convencional	Rojo	156.828	334.6	336.456	228.257	564.713
	Guindilla Ibarra	Año1	Ecológico	Verde	4.58416	145.857
	Guindilla Ibarra	Año1	Ecológico	Verde	3.8343	115.838
	Guindilla Ibarra	Año1	Ecológico	Verde	4.12102	100.467
	Guindilla Ibarra	Año1	Ecológico	Verde	10.0354	135.946
	Guindilla Ibarra	Año1	Ecológico	Verde	3.55545	122.863
	Guindilla Ibarra	Año1	Ecológico	Verde	4.62009	116.027
	Guindilla Ibarra	Año1	Ecológico	Verde	4.78989	102.233
	Guindilla Ibarra	Año1	Ecológico	Verde	3.64942	124.999
	Guindilla Ibarra	Año2	Ecológico	Verde	78.7065	141.035
	Guindilla Ibarra	Año2	Ecológico	Verde	56.1869	125.356
	Guindilla Ibarra	Año2	Ecológico	Verde	84.0684	195.778
	Guindilla Ibarra	Año2	Ecológico	Verde	26.3685
	Guindilla Ibarra	Año2	Ecológico	Verde	28.2141	149.554
	Guindilla Ibarra	Año1	Convencional	Verde	3.50675	123.106
	Guindilla Ibarra	Año1	Convencional	Verde	2.42867	85.0748
	Guindilla Ibarra	Año1	Convencional	Verde	2.58349	124.248
	Guindilla Ibarra	Año1	Convencional	Verde	2.44411	110.384
	Guindilla Ibarra	Año1	Convencional	Verde	5.16971	134.862
	Guindilla Ibarra	Año1	Convencional	Verde	2.55423	106.297
	Guindilla Ibarra	Año1	Convencional	Verde	2.61179	109.052
	Guindilla Ibarra	Año1	Convencional	Verde	5.09003	116.12
	Guindilla Ibarra	Año2	Convencional	Verde	19.1682	188.731
	Guindilla Ibarra	Año2	Convencional	Verde	53.113	162.173
	Guindilla Ibarra	Año2	Convencional	Verde	66.3094	179.023
	Guindilla Ibarra	Año2	Convencional	Verde	56.9201	109.245
	Guindilla Ibarra	Año2	Convencional	Verde	52.0661
	Guindilla Ibarra	Año1	Ecológico	Rojo	146.478	287.289	70.5123	32.8635	103.376
	Guindilla Ibarra	Año1	Ecológico	Rojo	147.509	441.504	37.2337	15.8101	53.0438
	Guindilla Ibarra	Año1	Ecológico	Rojo	159.004
	Guindilla Ibarra	Año1	Ecológico	Rojo	159.483
	Guindilla Ibarra	Año1	Ecológico	Rojo	147.316	287.28	66.6515	34.7902	101.442
	Guindilla Ibarra	Año1	Ecológico	Rojo	152.389	210.436	55.5433	37.1729	92.7162
	Guindilla Ibarra	Año1	Ecológico	Rojo
	Guindilla Ibarra	Año1	Ecológico	Rojo
	Guindilla Ibarra	Año2	Ecológico	Rojo	80.9171	249.415	229.983	150.093	380.075
	Guindilla Ibarra	Año2	Ecológico	Rojo	101.165	247.307	315.297	234.751	550.048
	Guindilla Ibarra	Año2	Ecológico	Rojo	117.836	305.722	569.836	219.805	789.641
	Guindilla Ibarra	Año2	Ecológico	Rojo	123.717	352.644	349.941	236.211	586.152
	Guindilla Ibarra	Año2	Ecológico	Rojo	65.2681	269.797	362.142	203.341	565.482
	Guindilla Ibarra	Año2	Ecológico	Rojo	77.7423
	Guindilla Ibarra	Año1	Convencional	Rojo	122.24	187.888	26.8801	9.00117	35.8813
	Guindilla Ibarra	Año1	Convencional	Rojo	142.524	243.513	23.8459	10.6394	34.4853
	Guindilla Ibarra	Año1	Convencional	Rojo	130.044
	Guindilla Ibarra	Año1	Convencional	Rojo	144.128
	Guindilla Ibarra	Año1	Convencional	Rojo	101.855	176.632	37.5244	28.7702	66.2946
	Guindilla Ibarra	Año1	Convencional	Rojo	107.532	195.066	37.9045	28.4413	66.3458
	Guindilla Ibarra	Año1	Convencional	Rojo
	Guindilla Ibarra	Año1	Convencional	Rojo
	Guindilla Ibarra	Año2	Convencional	Rojo	57.9428	254.167	229.539	166.801	396.34
	Guindilla Ibarra	Año2	Convencional	Rojo	55.965	253.917	236.668	164.551	401.219
	Guindilla Ibarra	Año2	Convencional	Rojo	107.429	306.49	274.957	222.341	497.299
	Guindilla Ibarra	Año2	Convencional	Rojo	60.7143	310.851	288.188	198.205	486.393
	Guindilla Ibarra	Año2	Convencional	Rojo	51.4322
	Jalapa F1	Año1	Ecológico	Verde	31.6257	53.9552
	Jalapa F1	Año1	Ecológico	Verde	18.1748	99.6477
	Jalapa F1	Año1	Ecológico	Verde	32.8443	69.3332
	Jalapa F1	Año1	Ecológico	Verde	12.9582	120.027
	Jalapa F1	Año1	Ecológico	Verde
	Jalapa F1	Año1	Ecológico	Verde
	Jalapa F1	Año1	Ecológico	Verde
	Jalapa F1	Año1	Ecológico	Verde
	Jalapa F1	Año1	Convencional	Verde	12.8851	82.1378
	Jalapa F1	Año1	Convencional	Verde	8.59379	94.0236
	Jalapa F1	Año1	Convencional	Verde	11.2849	91.6787
	Jalapa F1	Año1	Convencional	Verde	8.14953	91.1828
	Jalapa F1	Año1	Convencional	Verde
	Jalapa F1	Año1	Convencional	Verde
	Jalapa F1	Año1	Convencional	Verde
	Jalapa F1	Año1	Convencional	Verde
	Jalapa F1	Año1	Ecológico	Rojo	84.6496	198.14	7.83607	2.40504	10.2411
	Jalapa F1	Año1	Ecológico	Rojo	92.7171	249.448	4.39509	1.64059	6.03568
	Jalapa F1	Año1	Ecológico	Rojo	115.438	151.951	9.20952	3.23691	12.4464
	Jalapa F1	Año1	Ecológico	Rojo	82.9821	263.291	7.07998	2.19664	9.27662
	Jalapa F1	Año1	Ecológico	Rojo
	Jalapa F1	Año1	Ecológico	Rojo
	Jalapa F1	Año1	Ecológico	Rojo
	Jalapa F1	Año1	Ecológico	Rojo
	Jalapa F1	Año1	Convencional	Rojo	64.9079	88.3618	22.9591	13.5893	36.5484
	Jalapa F1	Año1	Convencional	Rojo	70.2903	85.8318	14.2182	6.82493	21.0431
	Jalapa F1	Año1	Convencional	Rojo	120.9	118.062	31.387	34.0433	65.4304
	Jalapa F1	Año1	Convencional	Rojo	99.4764	148.097	30.8869	15.0095	45.8963
	Jalapa F1	Año1	Convencional	Rojo
	Jalapa F1	Año1	Convencional	Rojo
	Jalapa F1	Año1	Convencional	Rojo
	Jalapa F1	Año1	Convencional	Rojo
	Jalapeño Candelaria	Año1	Ecológico	Verde	13.3008	221.812
	Jalapeño Candelaria	Año1	Ecológico	Verde	20.6225	226.622
	Jalapeño Candelaria	Año1	Ecológico	Verde	15.838	215.738
	Jalapeño Candelaria	Año1	Ecológico	Verde	17.1374	253.055
	Jalapeño Candelaria	Año1	Ecológico	Verde
	Jalapeño Candelaria	Año1	Ecológico	Verde
	Jalapeño Candelaria	Año1	Ecológico	Verde
	Jalapeño Candelaria	Año1	Ecológico	Verde
	Jalapeño Candelaria	Año1	Convencional	Verde	21.3723	98.1514
	Jalapeño Candelaria	Año1	Convencional	Verde	19.1461	91.6225
	Jalapeño Candelaria	Año1	Convencional	Verde
	Jalapeño Candelaria	Año1	Convencional	Verde
	Jalapeño Candelaria	Año1	Convencional	Verde	36.2354	93.4028
	Jalapeño Candelaria	Año1	Convencional	Verde	52.7098	74.4207
	Jalapeño Candelaria	Año1	Convencional	Verde
	Jalapeño Candelaria	Año1	Convencional	Verde
	Jalapeño Candelaria	Año1	Ecológico	Rojo	59.4113	122.681	2.21265	0.681832	2.89448
	Jalapeño Candelaria	Año1	Ecológico	Rojo	62.141	104.505	5.87186	2.42094	8.2928
	Jalapeño Candelaria	Año1	Ecológico	Rojo	69.7113	132.01	4.17565	1.39025	5.5659
	Jalapeño Candelaria	Año1	Ecológico	Rojo	73.4589	103.357	8.13662	4.82201	12.9586
	Jalapeño Candelaria	Año1	Ecológico	Rojo
	Jalapeño Candelaria	Año1	Ecológico	Rojo
	Jalapeño Candelaria	Año1	Ecológico	Rojo
	Jalapeño Candelaria	Año1	Ecológico	Rojo
	Jalapeño Candelaria	Año1	Convencional	Rojo	54.1187	76.0611	10.7087	6.0169	16.7256
	Jalapeño Candelaria	Año1	Convencional	Rojo	75.295	111.405	8.18271	7.04972	15.2324
	Jalapeño Candelaria	Año1	Convencional	Rojo
	Jalapeño Candelaria	Año1	Convencional	Rojo
	Jalapeño Candelaria	Año1	Convencional	Rojo	52.4225	104.643	6.15657	5.26217	11.4187
	Jalapeño Candelaria	Año1	Convencional	Rojo	83.0313	92.2906	4.87895	2.83961	7.71856
	Jalapeño Candelaria	Año1	Convencional	Rojo
	Jalapeño Candelaria	Año1	Convencional	Rojo
	Jalapeño Espinalteco	Año1	Ecológico	Verde	17.168	120.572
	Jalapeño Espinalteco	Año1	Ecológico	Verde	17.3292	100.639
	Jalapeño Espinalteco	Año1	Ecológico	Verde	8.40181	104.322
	Jalapeño Espinalteco	Año1	Ecológico	Verde	17.599	111.388
	Jalapeño Espinalteco	Año1	Ecológico	Verde	11.1695	126.111
	Jalapeño Espinalteco	Año1	Ecológico	Verde	31.3055	152.929
	Jalapeño Espinalteco	Año1	Ecológico	Verde	20.8911	100.528
	Jalapeño Espinalteco	Año1	Ecológico	Verde	23.7903	87.5752
	Jalapeño Espinalteco	Año1	Convencional	Verde	22.5226	151.015
	Jalapeño Espinalteco	Año1	Convencional	Verde	23.0963	148.558
	Jalapeño Espinalteco	Año1	Convencional	Verde	25.179
	Jalapeño Espinalteco	Año1	Convencional	Verde	21.5745
	Jalapeño Espinalteco	Año1	Convencional	Verde	15.9484	115.357
	Jalapeño Espinalteco	Año1	Convencional	Verde	25.3018	92.3842
	Jalapeño Espinalteco	Año1	Convencional	Verde	24.971
	Jalapeño Espinalteco	Año1	Convencional	Verde	23.1521
	Jalapeño Espinalteco	Año1	Ecológico	Rojo	67.5738	88.8258	8.65647	2.30942	10.9659
	Jalapeño Espinalteco	Año1	Ecológico	Rojo	46.0353	59.6067	9.95956	3.22413	13.1837
	Jalapeño Espinalteco	Año1	Ecológico	Rojo
	Jalapeño Espinalteco	Año1	Ecológico	Rojo
	Jalapeño Espinalteco	Año1	Ecológico	Rojo	104.854	122.825	6.13989	1.45384	7.59372
	Jalapeño Espinalteco	Año1	Ecológico	Rojo	64.6584	213.008	7.37816	2.21784	9.596
	Jalapeño Espinalteco	Año1	Ecológico	Rojo
	Jalapeño Espinalteco	Año1	Ecológico	Rojo
	Jalapeño Espinalteco	Año1	Convencional	Rojo	64.931	120.451	2.25623	0.500079	2.75631
	Jalapeño Espinalteco	Año1	Convencional	Rojo	71.2423	80.6474	2.01335	0.503972	2.51732
	Jalapeño Espinalteco	Año1	Convencional	Rojo
	Jalapeño Espinalteco	Año1	Convencional	Rojo
	Jalapeño Espinalteco	Año1	Convencional	Rojo	59.0046	94.4035	4.02046	1.09415	5.11461
	Jalapeño Espinalteco	Año1	Convencional	Rojo	70.1954	109.862	2.81631	0.600252	3.41656
	Jalapeño Espinalteco	Año1	Convencional	Rojo
	Jalapeño Espinalteco	Año1	Convencional	Rojo
	Mojo Palmero	Año1	Ecológico	Verde	164.107	279.802
	Mojo Palmero	Año1	Ecológico	Verde	141.38	155.463
	Mojo Palmero	Año1	Ecológico	Verde	151.764
	Mojo Palmero	Año1	Ecológico	Verde	146.681
	Mojo Palmero	Año1	Ecológico	Verde	98.9228	101.254
	Mojo Palmero	Año1	Ecológico	Verde	108.505	118.063
	Mojo Palmero	Año1	Ecológico	Verde	90.4792
	Mojo Palmero	Año1	Ecológico	Verde	69.1179
	Mojo Palmero	Año2	Ecológico	Verde	8.59259	121.064
	Mojo Palmero	Año2	Ecológico	Verde	64.2994	99.7854
	Mojo Palmero	Año2	Ecológico	Verde	14.7587	110.189
	Mojo Palmero	Año2	Ecológico	Verde	58.2773	106.988
	Mojo Palmero	Año2	Ecológico	Verde	9.36768	90.4125
	Mojo Palmero	Año1	Convencional	Verde	49.284	127.64
	Mojo Palmero	Año1	Convencional	Verde	46.021	92.7296
	Mojo Palmero	Año1	Convencional	Verde	71.0685
	Mojo Palmero	Año1	Convencional	Verde	78.9803
	Mojo Palmero	Año1	Convencional	Verde	31.7932	168.863
	Mojo Palmero	Año1	Convencional	Verde	20.0706	143.603
	Mojo Palmero	Año1	Convencional	Verde	24.1368
	Mojo Palmero	Año1	Convencional	Verde	28.6268
	Mojo Palmero	Año2	Convencional	Verde	7.95455	126.692
	Mojo Palmero	Año2	Convencional	Verde	11.2393	108.541
	Mojo Palmero	Año2	Convencional	Verde	10.4348	111.109
	Mojo Palmero	Año2	Convencional	Verde	12.6263	107.666
	Mojo Palmero	Año2	Convencional	Verde	13.8188	108.048
	Mojo Palmero	Año2	Convencional	Verde	17.741	110.306
	Mojo Palmero	Año1	Ecológico	Rojo	243.289	222.501	37.9127	24.209	62.1217
	Mojo Palmero	Año1	Ecológico	Rojo	247.628	217.238	14.92	13.1408	28.0608
	Mojo Palmero	Año1	Ecológico	Rojo
	Mojo Palmero	Año1	Ecológico	Rojo
	Mojo Palmero	Año1	Ecológico	Rojo	287.16	454.17	33.7661	21.2229	54.989
	Mojo Palmero	Año1	Ecológico	Rojo	285.938	361.559	17.5612	13.1111	30.6723
	Mojo Palmero	Año1	Ecológico	Rojo
	Mojo Palmero	Año1	Ecológico	Rojo
	Mojo Palmero	Año2	Ecológico	Rojo	123.077	257.558	129.657	118.831	248.488
	Mojo Palmero	Año2	Ecológico	Rojo	132.345	311.415	268.554	208.889	477.443
	Mojo Palmero	Año2	Ecológico	Rojo	166.851	231.342	225.598	189.026	414.624
	Mojo Palmero	Año2	Ecológico	Rojo	132.745	241.799	222.115	198.644	420.759
	Mojo Palmero	Año2	Ecológico	Rojo	195.209	294.954	340.068	241.819	581.887
	Mojo Palmero	Año1	Convencional	Rojo	151.07	160.304	22.9336	8.83393	31.7675
	Mojo Palmero	Año1	Convencional	Rojo	112.858	112.008	12.4903	6.64494	19.1352
	Mojo Palmero	Año1	Convencional	Rojo	113.237
	Mojo Palmero	Año1	Convencional	Rojo	102.92
	Mojo Palmero	Año1	Convencional	Rojo	140.337	155.288	34.2314	23.7391	57.9704
	Mojo Palmero	Año1	Convencional	Rojo	109.668	128.98	29.0605	22.1811	51.2416
	Mojo Palmero	Año1	Convencional	Rojo
	Mojo Palmero	Año1	Convencional	Rojo
	Mojo Palmero	Año2	Convencional	Rojo	150.373	387.011	513.733	338.505	852.239
	Mojo Palmero	Año2	Convencional	Rojo	113.25	412.27	288.747	205.083	493.83
	Mojo Palmero	Año2	Convencional	Rojo	146.588	346.374	336.647	219.624	556.27
	Mojo Palmero	Año2	Convencional	Rojo	129.124	253.401	360.706	193.942	554.648
	Mojo Palmero	Año2	Convencional	Rojo	142.611	379.403	267.245	249.098	516.343
	Najerano	Año1	Ecológico	Verde	20.4872	90.3073
	Najerano	Año1	Ecológico	Verde	27.6223	85.1856
	Najerano	Año1	Ecológico	Verde	48.2399	75.0165
	Najerano	Año1	Ecológico	Verde	21.0003	108.74
	Najerano	Año1	Ecológico	Verde	23.7656	34.5097
	Najerano	Año1	Ecológico	Verde	14.7889	35.6172
	Najerano	Año1	Ecológico	Verde	17.2363	51.9246
	Najerano	Año1	Ecológico	Verde	24.6117	94.8175
	Najerano	Año1	Convencional	Verde	5.20396	77.3275
	Najerano	Año1	Convencional	Verde	4.51873	87.1394
	Najerano	Año1	Convencional	Verde	7.12999	57.9055
	Najerano	Año1	Convencional	Verde	12.4995	145.414
	Najerano	Año1	Convencional	Verde	35.2601	75.0771
	Najerano	Año1	Convencional	Verde	21.8156	89.4282
	Najerano	Año1	Convencional	Verde	27.4115	90.0563
	Najerano	Año1	Convencional	Verde	25.2007	91.0566
	Najerano	Año1	Ecológico	Rojo	179.016	426.631	19.0497	6.48695	25.5367
	Najerano	Año1	Ecológico	Rojo	188.587	316.624	12.7901	7.50682	20.2969
	Najerano	Año1	Ecológico	Rojo	143.457	411.404	14.826	6.41064	21.2367
	Najerano	Año1	Ecológico	Rojo	144.025	313.008	21.5574	11.2082	32.7655
	Najerano	Año1	Ecológico	Rojo
	Najerano	Año1	Ecológico	Rojo
	Najerano	Año1	Ecológico	Rojo
	Najerano	Año1	Ecológico	Rojo
	Najerano	Año1	Convencional	Rojo	149.107	89.845	6.17611	1.89044	8.06655
	Najerano	Año1	Convencional	Rojo	140.252	61.3604	5.16274	2.05741	7.22015
	Najerano	Año1	Convencional	Rojo
	Najerano	Año1	Convencional	Rojo
	Najerano	Año1	Convencional	Rojo	153.996	150.664	5.0463	2.98823	8.03453
	Najerano	Año1	Convencional	Rojo	150.562	122.519	4.80877	3.83441	8.64318
	Najerano	Año1	Convencional	Rojo
	Najerano	Año1	Convencional	Rojo
	Numex 6-4	Año1	Ecológico	Verde	68.606	105.528
	Numex 6-4	Año1	Ecológico	Verde	50.7635	85.9488
	Numex 6-4	Año1	Ecológico	Verde	55.7235	74.3083
	Numex 6-4	Año1	Ecológico	Verde	57.3936	82.5741
	Numex 6-4	Año1	Ecológico	Verde	80.5078	107.375
	Numex 6-4	Año1	Ecológico	Verde	69.9276	122.818
	Numex 6-4	Año1	Ecológico	Verde	79.5798	99.5504
	Numex 6-4	Año1	Ecológico	Verde	59.5794	119.475
	Numex 6-4	Año1	Convencional	Verde	19.3137	84.1293
	Numex 6-4	Año1	Convencional	Verde	20.0272	93.9709
	Numex 6-4	Año1	Convencional	Verde
	Numex 6-4	Año1	Convencional	Verde
	Numex 6-4	Año1	Convencional	Verde	19.9035	113.56
	Numex 6-4	Año1	Convencional	Verde	19.9988	95.7754
	Numex 6-4	Año1	Convencional	Verde
	Numex 6-4	Año1	Convencional	Verde
	Numex 6-4	Año1	Ecológico	Rojo	191.138	235.741	14.9941	9.76138	24.7555
	Numex 6-4	Año1	Ecológico	Rojo	140.84	208.578	14.5303	17.1826	31.7128
	Numex 6-4	Año1	Ecológico	Rojo	175.711
	Numex 6-4	Año1	Ecológico	Rojo	127.724
	Numex 6-4	Año1	Ecológico	Rojo	181.39	452.432	24.7485	14.3246	39.073
	Numex 6-4	Año1	Ecológico	Rojo	142.137	507.25	18.7894	8.05871	26.8481
	Numex 6-4	Año1	Ecológico	Rojo
	Numex 6-4	Año1	Ecológico	Rojo
	Numex 6-4	Año1	Convencional	Rojo	156.077	174.732	14.6971	8.63308	23.3302
	Numex 6-4	Año1	Convencional	Rojo	113.885	158.675	16.7845	12.6406	29.4251
	Numex 6-4	Año1	Convencional	Rojo
	Numex 6-4	Año1	Convencional	Rojo
	Numex 6-4	Año1	Convencional	Rojo	99.5917	161.094	19.866	14.3995	34.2655
	Numex 6-4	Año1	Convencional	Rojo	119.254	155.834	35.3756	22.3412	57.7167
	Numex 6-4	Año1	Convencional	Rojo
	Numex 6-4	Año1	Convencional	Rojo
	Numex Big Jim	Año1	Ecológico	Verde	45.2426	54.6797
	Numex Big Jim	Año1	Ecológico	Verde	40.163	71.1002
	Numex Big Jim	Año1	Ecológico	Verde	43.3745	73.6922
	Numex Big Jim	Año1	Ecológico	Verde	24.3069	88.3708
	Numex Big Jim	Año1	Ecológico	Verde	29.9286	55.5625
	Numex Big Jim	Año1	Ecológico	Verde	39.8222	92.4502
	Numex Big Jim	Año1	Ecológico	Verde	36.6686	70.2647
	Numex Big Jim	Año1	Ecológico	Verde	52.1242	52.3442
	Numex Big Jim	Año2	Ecológico	Verde	72.4877	114.538
	Numex Big Jim	Año2	Ecológico	Verde	94.7923	105.125
	Numex Big Jim	Año2	Ecológico	Verde	83.0565	109.729
	Numex Big Jim	Año2	Ecológico	Verde	48.3139	91.7094
	Numex Big Jim	Año2	Ecológico	Verde	80.2826	69.7865
	Numex Big Jim	Año1	Convencional	Verde	13.7681	68.4149
	Numex Big Jim	Año1	Convencional	Verde	10.7656	75.0345
	Numex Big Jim	Año1	Convencional	Verde
	Numex Big Jim	Año1	Convencional	Verde
	Numex Big Jim	Año1	Convencional	Verde	76.909	96.6286
	Numex Big Jim	Año1	Convencional	Verde	83.0898	98.2558
	Numex Big Jim	Año1	Convencional	Verde
	Numex Big Jim	Año1	Convencional	Verde
	Numex Big Jim	Año2	Convencional	Verde	21.7069	105.957
	Numex Big Jim	Año2	Convencional	Verde	80.0312	116.584
	Numex Big Jim	Año2	Convencional	Verde	42.245	97.7409
	Numex Big Jim	Año2	Convencional	Verde	46.4387	94.0479
	Numex Big Jim	Año2	Convencional	Verde	20.5436	93.7682
	Numex Big Jim	Año1	Ecológico	Rojo	213.957	170.853	21.3727	9.84415	31.2169
	Numex Big Jim	Año1	Ecológico	Rojo	178.371	182.914	16.3029	6.72247	23.0254
	Numex Big Jim	Año1	Ecológico	Rojo	166.85
	Numex Big Jim	Año1	Ecológico	Rojo	208.703
	Numex Big Jim	Año1	Ecológico	Rojo	281.646	369.047	27.1624	13.4766	40.639
	Numex Big Jim	Año1	Ecológico	Rojo	282.683	607.586	26.4567	12.3065	38.7631
	Numex Big Jim	Año1	Ecológico	Rojo
	Numex Big Jim	Año1	Ecológico	Rojo
	Numex Big Jim	Año2	Ecológico	Rojo	158.856	205.618	124.717	100.609	225.326
	Numex Big Jim	Año2	Ecológico	Rojo	106.711	271.001	161.538	121.081	282.619
	Numex Big Jim	Año2	Ecológico	Rojo	168.64	171.516	112.435	118.8	231.235
	Numex Big Jim	Año2	Ecológico	Rojo	132.137	200.839	261.323	227.514	488.837
	Numex Big Jim	Año2	Ecológico	Rojo	84.7893	304.034	328.668	147.055	475.723
	Numex Big Jim	Año2	Ecológico	Rojo	126.621
	Numex Big Jim	Año1	Convencional	Rojo	123.521	151.703	5.22943	2.06317	7.2926
	Numex Big Jim	Año1	Convencional	Rojo	124.22	171.391	5.89627	1.99159	7.88786
	Numex Big Jim	Año1	Convencional	Rojo
	Numex Big Jim	Año1	Convencional	Rojo
	Numex Big Jim	Año1	Convencional	Rojo	190.45	171.387	6.9239	5.30934	12.2332
	Numex Big Jim	Año1	Convencional	Rojo	147.418	118.892	8.71526	3.85952	12.5748
	Numex Big Jim	Año1	Convencional	Rojo
	Numex Big Jim	Año1	Convencional	Rojo
	Numex Big Jim	Año2	Convencional	Rojo	148.302	181.95	88.3849	56.8906	145.275
	Numex Big Jim	Año2	Convencional	Rojo	130.732	240.846	276.178	127.351	403.529
	Numex Big Jim	Año2	Convencional	Rojo	156.316	223.31	251.418	102.395	353.814
	Numex Big Jim	Año2	Convencional	Rojo	203.83	253.085	278.65	255.988	534.638
	Numex Big Jim	Año2	Convencional	Rojo	106.527	259.243	200.732	95.8114	296.544
	Numex Conquistador	Año1	Ecológico	Verde	55.7726	105.535
	Numex Conquistador	Año1	Ecológico	Verde	61.257	96.151
	Numex Conquistador	Año1	Ecológico	Verde	61.5109	77.5564
	Numex Conquistador	Año1	Ecológico	Verde	85.0417	102.698
	Numex Conquistador	Año1	Ecológico	Verde	39.4158	88.8209
	Numex Conquistador	Año1	Ecológico	Verde	41.608	86.5696
	Numex Conquistador	Año1	Ecológico	Verde	37.3013	87.8169
	Numex Conquistador	Año1	Ecológico	Verde	38.5964	45.4475
	Numex Conquistador	Año1	Convencional	Verde	33.6222	128.496
	Numex Conquistador	Año1	Convencional	Verde	10.5336	110.674
	Numex Conquistador	Año1	Convencional	Verde
	Numex Conquistador	Año1	Convencional	Verde
	Numex Conquistador	Año1	Convencional	Verde	11.1185	124.172
	Numex Conquistador	Año1	Convencional	Verde	22.017	90.5859
	Numex Conquistador	Año1	Convencional	Verde
	Numex Conquistador	Año1	Convencional	Verde
	Numex Conquistador	Año1	Ecológico	Rojo	190.45	173.876	26.2847	11.2204	37.5051
	Numex Conquistador	Año1	Ecológico	Rojo	142.143	173.611	25.8372	17.0273	42.8644
	Numex Conquistador	Año1	Ecológico	Rojo	130.689
	Numex Conquistador	Año1	Ecológico	Rojo	141.96
	Numex Conquistador	Año1	Ecológico	Rojo	155.918	192.897	35.4579	16.303	51.7608
	Numex Conquistador	Año1	Ecológico	Rojo	146.115	195.247	27.181	10.2976	37.4786
	Numex Conquistador	Año1	Ecológico	Rojo
	Numex Conquistador	Año1	Ecológico	Rojo
	Numex Conquistador	Año1	Convencional	Rojo	186.5	152.355	18.276	11.0451	29.321
	Numex Conquistador	Año1	Convencional	Rojo	144.879	155.618	32.3712	19.9868	52.3579
	Numex Conquistador	Año1	Convencional	Rojo
	Numex Conquistador	Año1	Convencional	Rojo
	Numex Conquistador	Año1	Convencional	Rojo	71.643	123.713	26.4656	2.86736	29.3329
	Numex Conquistador	Año1	Convencional	Rojo	72.1428	144.589	31.6274	3.37461	35.0021
	Numex Conquistador	Año1	Convencional	Rojo
	Numex Conquistador	Año1	Convencional	Rojo
	Padrón	Año1	Ecológico	Verde	172.849	269.932
	Padrón	Año1	Ecológico	Verde	156.565	285.036
	Padrón	Año1	Ecológico	Verde	120.086	272.265
	Padrón	Año1	Ecológico	Verde	159.416	313.587
	Padrón	Año1	Ecológico	Verde	119.687	203.441
	Padrón	Año1	Ecológico	Verde	169.945	167.426
	Padrón	Año1	Ecológico	Verde	89.0698
	Padrón	Año1	Ecológico	Verde	108.001
	Padrón	Año2	Ecológico	Verde	50.2283	127.64
	Padrón	Año2	Ecológico	Verde	85.2463	138.017
	Padrón	Año2	Ecológico	Verde	98.8498	124.088
	Padrón	Año2	Ecológico	Verde	67.6259	131.712
	Padrón	Año2	Ecológico	Verde	82.2387	119.237
	Padrón	Año1	Convencional	Verde	27.2225	169.615
	Padrón	Año1	Convencional	Verde	26.65	172.711
	Padrón	Año1	Convencional	Verde
	Padrón	Año1	Convencional	Verde
	Padrón	Año1	Convencional	Verde	23.8395	179.761
	Padrón	Año1	Convencional	Verde	23.0348	137.066
	Padrón	Año1	Convencional	Verde
	Padrón	Año1	Convencional	Verde
	Padrón	Año2	Convencional	Verde	34.5205	123.992
	Padrón	Año2	Convencional	Verde	28.4024	128.865
	Padrón	Año2	Convencional	Verde	87.1709	127.918
	Padrón	Año2	Convencional	Verde	94.9721	184.07
	Padrón	Año2	Convencional	Verde	77.0171
	Padrón	Año1	Ecológico	Rojo	212.472		14.4126	8.88932	23.302
	Padrón	Año1	Ecológico	Rojo	222.167		14.3122	10.844	25.1562
	Padrón	Año1	Ecológico	Rojo	205.113
	Padrón	Año1	Ecológico	Rojo	208.256
	Padrón	Año1	Ecológico	Rojo	184.084	154.268	11.0157	5.06228	16.078
	Padrón	Año1	Ecológico	Rojo	192.061	193.638	14.8175	7.76115	22.5787
	Padrón	Año1	Ecológico	Rojo	224.481
	Padrón	Año1	Ecológico	Rojo	202.675
	Padrón	Año2	Ecológico	Rojo	72.0268	286.336	238.057	205.818	443.875
	Padrón	Año2	Ecológico	Rojo	163.998	395.453	383.259	303.178	686.437
	Padrón	Año2	Ecológico	Rojo	112.097	268.893	327.979	167.06	495.039
	Padrón	Año2	Ecológico	Rojo	105.088	259.967	335.502	172.824	508.326
	Padrón	Año2	Ecológico	Rojo	68.7117	384.351	290.662	135.878	426.54
	Padrón	Año1	Convencional	Rojo	57.7262	131.549	19.7376	13.5757	33.3133
	Padrón	Año1	Convencional	Rojo	63.1273	189.18	8.11009	5.588	13.6981
	Padrón	Año1	Convencional	Rojo
	Padrón	Año1	Convencional	Rojo
	Padrón	Año1	Convencional	Rojo	54.0837	168.806	10.8758	7.57982	18.4556
	Padrón	Año1	Convencional	Rojo	66.4024	146.906	10.8803	5.97978	16.86
	Padrón	Año1	Convencional	Rojo
	Padrón	Año1	Convencional	Rojo
	Padrón	Año2	Convencional	Rojo	160	277.695	246.395	160.447	406.842
	Padrón	Año2	Convencional	Rojo	161.782	324.624	350.704	201.196	551.899
	Padrón	Año2	Convencional	Rojo	162.06	336.645	560.128	194.443	754.57
	Padrón	Año2	Convencional	Rojo	85.3659	404.2	342.219	212.887	555.106
	Padrón	Año2	Convencional	Rojo	158.299	342.378	251.119	168.293	419.412
	Pasilla	Año1	Ecológico	Verde	38.8193	121.317
	Pasilla	Año1	Ecológico	Verde	40.5882	49.9605
	Pasilla	Año1	Ecológico	Verde	55.949	172.923
	Pasilla	Año1	Ecológico	Verde	32.4967	129.187
	Pasilla	Año1	Ecológico	Verde	35.0761	134.722
	Pasilla	Año1	Ecológico	Verde	35.7112	111.436
	Pasilla	Año1	Ecológico	Verde	35.2236
	Pasilla	Año1	Ecológico	Verde	35.4905
	Pasilla	Año2	Ecológico	Verde	34.0038	169.515
	Pasilla	Año2	Ecológico	Verde	18.5185	190.826
	Pasilla	Año2	Ecológico	Verde	20.5348	200.836
	Pasilla	Año2	Ecológico	Verde	23.5867	168.379
	Pasilla	Año2	Ecológico	Verde	67.3926
	Pasilla	Año1	Convencional	Verde	61.1561	356.13
	Pasilla	Año1	Convencional	Verde	41.1013	286.438
	Pasilla	Año1	Convencional	Verde
	Pasilla	Año1	Convencional	Verde
	Pasilla	Año1	Convencional	Verde	86.1027	126.56
	Pasilla	Año1	Convencional	Verde	80.4001	127.326
	Pasilla	Año1	Convencional	Verde
	Pasilla	Año1	Convencional	Verde
	Pasilla	Año2	Convencional	Verde	14.3119	184.702
	Pasilla	Año2	Convencional	Verde	29.3217	171.748
	Pasilla	Año2	Convencional	Verde	28.5421	126.787
	Pasilla	Año2	Convencional	Verde	23.6093	164.361
	Pasilla	Año2	Convencional	Verde	31.9732	158.685
	Pasilla	Año2	Convencional	Verde	19.5423
	Pasilla	Año2	Convencional	Verde	29.5455
	Pasilla	Año1	Ecológico	Rojo	184.163		83.209	42.2557	125.465
	Pasilla	Año1	Ecológico	Rojo	143.589		91.2362	42.0432	133.279
	Pasilla	Año1	Ecológico	Rojo
	Pasilla	Año1	Ecológico	Rojo
	Pasilla	Año1	Ecológico	Rojo	203.036	286.162	65.3199	66.8278	132.148
	Pasilla	Año1	Ecológico	Rojo	205.223	295.413	41.8637	38.4165	80.2802
	Pasilla	Año1	Ecológico	Rojo
	Pasilla	Año1	Ecológico	Rojo
	Pasilla	Año2	Ecológico	Rojo	154.748	241.89	251.192	264.093	515.285
	Pasilla	Año2	Ecológico	Rojo			145.245	150.107	295.352
	Pasilla	Año2	Ecológico	Rojo		261.16	653.778	43.7001	697.478
	Pasilla	Año2	Ecológico	Rojo		342.542	724.296	98.9001	823.196
	Pasilla	Año1	Convencional	Rojo	151.12	266.575	43.3215	26.3788	69.7003
	Pasilla	Año1	Convencional	Rojo	103.819	264.394	49.12	35.9873	85.1074
	Pasilla	Año1	Convencional	Rojo
	Pasilla	Año1	Convencional	Rojo
	Pasilla	Año1	Convencional	Rojo	166.087	230.236	82.2227	68.5454	150.768
	Pasilla	Año1	Convencional	Rojo	230.275	224.189	96.612	27.357	123.969
	Pasilla	Año1	Convencional	Rojo
	Pasilla	Año1	Convencional	Rojo
	Pasilla	Año2	Convencional	Rojo	103.538	280.44	393.761	328.296	722.057
	Pasilla	Año2	Convencional	Rojo	110.426	287.619	790.596	135.056	925.652
	Pasilla	Año2	Convencional	Rojo	96.9018	261.509	381.264	271.193	652.457
	Pasilla	Año2	Convencional	Rojo	178.902	337.651	757.841	15.0209	772.862
	Petit Marsellaise	Año1	Ecológico	Verde	168.142	175.413
	Petit Marsellaise	Año1	Ecológico	Verde	149.684	167.431
	Petit Marsellaise	Año1	Ecológico	Verde	165.037	100.834
	Petit Marsellaise	Año1	Ecológico	Verde	124.667	187.498
	Petit Marsellaise	Año1	Ecológico	Verde	88.4923	133.657
	Petit Marsellaise	Año1	Ecológico	Verde	81.7854	114.114
	Petit Marsellaise	Año1	Ecológico	Verde	94.9981	122.42
	Petit Marsellaise	Año1	Ecológico	Verde	95.6094	183.53
	Petit Marsellaise	Año1	Convencional	Verde	135.284	168.514
	Petit Marsellaise	Año1	Convencional	Verde	74.4282	93.9882
	Petit Marsellaise	Año1	Convencional	Verde	81.792
	Petit Marsellaise	Año1	Convencional	Verde	101.102
	Petit Marsellaise	Año1	Convencional	Verde	90.5362	194.94
	Petit Marsellaise	Año1	Convencional	Verde	81.4943	99.0889
	Petit Marsellaise	Año1	Convencional	Verde	90.5003
	Petit Marsellaise	Año1	Convencional	Verde	92.625
	Petit Marsellaise	Año1	Ecológico	Rojo	196.727	213.305	0	6.85441	7.92948
	Petit Marsellaise	Año1	Ecológico	Rojo	198.95	171.926	0	2.81123	2.89906
	Petit Marsellaise	Año1	Ecológico	Rojo	210.228
	Petit Marsellaise	Año1	Ecológico	Rojo	225.139
	Petit Marsellaise	Año1	Ecológico	Rojo	158.795	236.085	0	4.35742	5.11423
	Petit Marsellaise	Año1	Ecológico	Rojo	140.55	801.474	0	6.42002	6.49449
	Petit Marsellaise	Año1	Ecológico	Rojo	131.419
	Petit Marsellaise	Año1	Ecológico	Rojo	162.926
	Petit Marsellaise	Año1	Convencional	Rojo	202.199	231.436	0	3.3879	6.66941
	Petit Marsellaise	Año1	Convencional	Rojo	194.048	228.828	0	6.22185	6.60437
	Petit Marsellaise	Año1	Convencional	Rojo	193.115
	Petit Marsellaise	Año1	Convencional	Rojo	222.732
	Petit Marsellaise	Año1	Convencional	Rojo	188.475	167.569	0	7.83609	8.94522
	Petit Marsellaise	Año1	Convencional	Rojo	176.699	242.365	0	8.23669	9.14805
	Petit Marsellaise	Año1	Convencional	Rojo
	Petit Marsellaise	Año1	Convencional	Rojo
	Pimiento Valenciano	Año1	Ecológico	Verde	4.86727	84.7083
	Pimiento Valenciano	Año1	Ecológico	Verde	15.9916	88.8169
	Pimiento Valenciano	Año1	Ecológico	Verde	6.33031	149.528
	Pimiento Valenciano	Año1	Ecológico	Verde	20.9137	95.9622
	Pimiento Valenciano	Año1	Ecológico	Verde	24.5798	115.385
	Pimiento Valenciano	Año1	Ecológico	Verde	31.745	68.2993
	Pimiento Valenciano	Año1	Ecológico	Verde	21.5002	142.418
	Pimiento Valenciano	Año1	Ecológico	Verde	19.8303	140.745
	Pimiento Valenciano	Año1	Convencional	Verde	50.8508	181.539
	Pimiento Valenciano	Año1	Convencional	Verde	48.2781	127.435
	Pimiento Valenciano	Año1	Convencional	Verde	56.3144
	Pimiento Valenciano	Año1	Convencional	Verde	52.315
	Pimiento Valenciano	Año1	Convencional	Verde	49.2118	132.505
	Pimiento Valenciano	Año1	Convencional	Verde	57.0119	164.767
	Pimiento Valenciano	Año1	Convencional	Verde	51.02
	Pimiento Valenciano	Año1	Convencional	Verde	53.7615
	Pimiento Valenciano	Año1	Ecológico	Rojo	107.436	107.459	9.04375	3.85069	12.8944
	Pimiento Valenciano	Año1	Ecológico	Rojo	116.265	115.742	8.30403	3.81712	12.1211
	Pimiento Valenciano	Año1	Ecológico	Rojo	108.612
	Pimiento Valenciano	Año1	Ecológico	Rojo	120.615
	Pimiento Valenciano	Año1	Ecológico	Rojo	157.403	143.818	9.92429	2.25513	12.1794
	Pimiento Valenciano	Año1	Ecológico	Rojo	172.27	150.176	3.96467	0.789816	4.75449
	Pimiento Valenciano	Año1	Ecológico	Rojo	157.871
	Pimiento Valenciano	Año1	Ecológico	Rojo	174.832
	Pimiento Valenciano	Año1	Convencional	Rojo	112.172	137.3	26.9231	12.2521	39.1752
	Pimiento Valenciano	Año1	Convencional	Rojo	127.991	169.605	17.74	7.32791	25.0679
	Pimiento Valenciano	Año1	Convencional	Rojo
	Pimiento Valenciano	Año1	Convencional	Rojo
	Pimiento Valenciano	Año1	Convencional	Rojo	90.1199	86.9671	11.1816	3.98074	15.1623
	Pimiento Valenciano	Año1	Convencional	Rojo	93.8785	96.2453	14.7057	5.26802	19.9737
	Pimiento Valenciano	Año1	Convencional	Rojo
	Pimiento Valenciano	Año1	Convencional	Rojo
	Piquillo	Año1	Ecológico	Verde	52.267	91.6224
	Piquillo	Año1	Ecológico	Verde	71.6244	70.9882
	Piquillo	Año1	Ecológico	Verde	55.6513	58.7906
	Piquillo	Año1	Ecológico	Verde	39.856	64.0883
	Piquillo	Año1	Ecológico	Verde	113.653	95.8011
	Piquillo	Año1	Ecológico	Verde	99.9892	78.0907
	Piquillo	Año1	Ecológico	Verde	72.852	76.4383
	Piquillo	Año1	Ecológico	Verde	72.3013	156.489
	Piquillo	Año2	Ecológico	Verde	41.9507	103.164
	Piquillo	Año2	Ecológico	Verde	39.3491	103.595
	Piquillo	Año2	Ecológico	Verde	66.2207	104.478
	Piquillo	Año2	Ecológico	Verde	100.955	106.123
	Piquillo	Año2	Ecológico	Verde	100.604	105.142
	Piquillo	Año2	Ecológico	Verde		90.5975
	Piquillo	Año1	Convencional	Verde	44.7241	104.689
	Piquillo	Año1	Convencional	Verde	42.9728	91.3465
	Piquillo	Año1	Convencional	Verde	31.2289	105.5
	Piquillo	Año1	Convencional	Verde	27.1597	102.989
	Piquillo	Año1	Convencional	Verde	108.325	110.42
	Piquillo	Año1	Convencional	Verde	78.6357	123.349
	Piquillo	Año1	Convencional	Verde	62.8098
	Piquillo	Año1	Convencional	Verde	50.064
	Piquillo	Año2	Convencional	Verde	73.1915	95.0725
	Piquillo	Año2	Convencional	Verde	98.3089	98.2737
	Piquillo	Año2	Convencional	Verde	16.7254	87.4049
	Piquillo	Año2	Convencional	Verde	7.66932	86.3186
	Piquillo	Año2	Convencional	Verde		89.1926
	Piquillo	Año1	Ecológico	Rojo	106.407	157.505	22.7127	10.186	32.8988
	Piquillo	Año1	Ecológico	Rojo	94.6456	144.49	27.2711	2.8006	30.0717
	Piquillo	Año1	Ecológico	Rojo	108.962
	Piquillo	Año1	Ecológico	Rojo	110.534
	Piquillo	Año1	Ecológico	Rojo	134.392	277.705	37.6252	21.8871	59.5123
	Piquillo	Año1	Ecológico	Rojo	133.382	222.363	48.2096	33.1398	81.3494
	Piquillo	Año1	Ecológico	Rojo
	Piquillo	Año1	Ecológico	Rojo
	Piquillo	Año2	Ecológico	Rojo	71.5184	209.817	248.347	109.447	357.794
	Piquillo	Año2	Ecológico	Rojo	60.1446	205.955	281.549	140.082	421.631
	Piquillo	Año2	Ecológico	Rojo	57.2659	218.639	307.219	182.988	490.206
	Piquillo	Año2	Ecológico	Rojo	69.8807	207.576	236.044	131.228	367.273
	Piquillo	Año2	Ecológico	Rojo	57.2659		138.139	72.3933	210.532
	Piquillo	Año2	Ecológico	Rojo	70.8913
	Piquillo	Año1	Convencional	Rojo	96.3493	117.436	14.9982	12.1207	27.1189
	Piquillo	Año1	Convencional	Rojo	117.594	124.962	18.4974	18.1803	36.6777
	Piquillo	Año1	Convencional	Rojo
	Piquillo	Año1	Convencional	Rojo
	Piquillo	Año1	Convencional	Rojo	112.878	120.206	15.0137	8.89305	23.9068
	Piquillo	Año1	Convencional	Rojo	110.235	93.5721	20.9018	11.5601	32.4619
	Piquillo	Año1	Convencional	Rojo
	Piquillo	Año1	Convencional	Rojo
	Piquillo	Año2	Convencional	Rojo	101.434	271.312	326.834	176.482	503.316
	Piquillo	Año2	Convencional	Rojo	81.3772	203.84	204.085	99.2822	303.368
	Piquillo	Año2	Convencional	Rojo	85.7299	232.106	279.421	137.506	416.926
	Piquillo	Año2	Convencional	Rojo	72.6482	241.835	286.489	115.431	401.921
	Piquillo	Año2	Convencional	Rojo	68.0464	214.803	185.336	123.506	308.843
	Serrano Criollo	Año1	Ecológico	Verde	80.756	165.172
	Serrano Criollo	Año1	Ecológico	Verde	50.8825	150.382
	Serrano Criollo	Año1	Ecológico	Verde	41.2843
	Serrano Criollo	Año1	Ecológico	Verde	35.6026
	Serrano Criollo	Año1	Ecológico	Verde	83.0981	148.193
	Serrano Criollo	Año1	Ecológico	Verde	79.8135	173.827
	Serrano Criollo	Año1	Ecológico	Verde	62.2297
	Serrano Criollo	Año1	Ecológico	Verde	73.4826
	Serrano Criollo	Año1	Convencional	Verde	25.879	188.956
	Serrano Criollo	Año1	Convencional	Verde	25.1408	164.299
	Serrano Criollo	Año1	Convencional	Verde
	Serrano Criollo	Año1	Convencional	Verde
	Serrano Criollo	Año1	Convencional	Verde	24.7295	162.797
	Serrano Criollo	Año1	Convencional	Verde	25.2117	166.095
	Serrano Criollo	Año1	Convencional	Verde
	Serrano Criollo	Año1	Convencional	Verde
	Serrano Criollo	Año1	Ecológico	Rojo	188.504	190.178	36.3285	15.4324	51.7609
	Serrano Criollo	Año1	Ecológico	Rojo	205.62	200.483	34.3376	14.2739	48.6115
	Serrano Criollo	Año1	Ecológico	Rojo	192.85
	Serrano Criollo	Año1	Ecológico	Rojo	210.751
	Serrano Criollo	Año1	Ecológico	Rojo	166.12	162.131	16.1353	7.48916	23.6244
	Serrano Criollo	Año1	Ecológico	Rojo	138.912	152.825	14.9401	6.59138	21.5314
	Serrano Criollo	Año1	Ecológico	Rojo	159.679
	Serrano Criollo	Año1	Ecológico	Rojo	171.288
	Serrano Criollo	Año1	Convencional	Rojo	95.9282	259.937	32.5114	14.2699	46.7813
	Serrano Criollo	Año1	Convencional	Rojo	99.9069	257.328	22.2497	9.82646	32.0762
	Serrano Criollo	Año1	Convencional	Rojo
	Serrano Criollo	Año1	Convencional	Rojo
	Serrano Criollo	Año1	Convencional	Rojo	101.405	212.082	31.7479	12.3159	44.0638
	Serrano Criollo	Año1	Convencional	Rojo	145.918	219.526	48.9226	18.6496	67.5722
	Serrano Criollo	Año1	Convencional	Rojo
	Serrano Criollo	Año1	Convencional	Rojo
	Serrano Kike	Año1	Ecológico	Verde	35.2404	115.756
	Serrano Kike	Año1	Ecológico	Verde	42.8731	97.923
	Serrano Kike	Año1	Ecológico	Verde	52.3638	125.733
	Serrano Kike	Año1	Ecológico	Verde	34.7713	108.247
	Serrano Kike	Año1	Ecológico	Verde	42.3563	92.4499
	Serrano Kike	Año1	Ecológico	Verde	41.5305	110.351
	Serrano Kike	Año1	Ecológico	Verde	39.925	129.746
	Serrano Kike	Año1	Ecológico	Verde	36.0374	65.4781
	Serrano Kike	Año2	Ecológico	Verde	20.5692	155.36
	Serrano Kike	Año2	Ecológico	Verde	25.7917	154.706
	Serrano Kike	Año2	Ecológico	Verde	33.3844	153.306
	Serrano Kike	Año2	Ecológico	Verde	20.5201	151.176
	Serrano Kike	Año2	Ecológico	Verde	16.1431	140.56
	Serrano Kike	Año1	Convencional	Verde	50.4553	208.317
	Serrano Kike	Año1	Convencional	Verde	49.1994	188.336
	Serrano Kike	Año1	Convencional	Verde	48.3682
	Serrano Kike	Año1	Convencional	Verde	44.9627
	Serrano Kike	Año1	Convencional	Verde	48.1677	139.847
	Serrano Kike	Año1	Convencional	Verde	47.3639	202.701
	Serrano Kike	Año1	Convencional	Verde	43.9234
	Serrano Kike	Año1	Convencional	Verde	43.1799
	Serrano Kike	Año2	Convencional	Verde	33.2073	165.059
	Serrano Kike	Año2	Convencional	Verde	23.5294	152.757
	Serrano Kike	Año2	Convencional	Verde	27.0985	148.751
	Serrano Kike	Año2	Convencional	Verde	26.0211	138.655
	Serrano Kike	Año2	Convencional	Verde	15.5298	154.493
	Serrano Kike	Año1	Ecológico	Rojo	107.417	302.522	10.1543	4.63723	14.7915
	Serrano Kike	Año1	Ecológico	Rojo	105.146	218.431	12.9079	3.57487	16.4827
	Serrano Kike	Año1	Ecológico	Rojo	113.417
	Serrano Kike	Año1	Ecológico	Rojo	131.591
	Serrano Kike	Año1	Ecológico	Rojo	101.671	159.98	20.001	8.69863	28.6996
	Serrano Kike	Año1	Ecológico	Rojo	129.605	182.832	17.8324	7.02366	24.8561
	Serrano Kike	Año1	Ecológico	Rojo
	Serrano Kike	Año1	Ecológico	Rojo
	Serrano Kike	Año2	Ecológico	Rojo	45.5074		210.826	98.1055	308.932
	Serrano Kike	Año2	Ecológico	Rojo	54.3784	254.624	214.253	88.7288	302.982
	Serrano Kike	Año2	Ecológico	Rojo	85.6144	234.436	194.233	82.9058	277.139
	Serrano Kike	Año2	Ecológico	Rojo	69.8239	256.782	166.202	103.146	269.348
	Serrano Kike	Año2	Ecológico	Rojo		248.506	163.478	92.8041	256.283
	Serrano Kike	Año1	Convencional	Rojo	74.7562	248.097	22.2316	7.07467	29.3063
	Serrano Kike	Año1	Convencional	Rojo	52.742	318.057	22.5267	9.44995	31.9766
	Serrano Kike	Año1	Convencional	Rojo
	Serrano Kike	Año1	Convencional	Rojo
	Serrano Kike	Año1	Convencional	Rojo	33.6522	185.307	17.7094	7.52495	25.2344
	Serrano Kike	Año1	Convencional	Rojo	74.9776	173.244	29.6258	9.61581	39.2416
	Serrano Kike	Año1	Convencional	Rojo
	Serrano Kike	Año1	Convencional	Rojo
	Serrano Kike	Año2	Convencional	Rojo	35.6725	241.394	209.491	81.2811	290.772
	Serrano Kike	Año2	Convencional	Rojo	45.8032	248.253	205.329	83.0769	288.406
	Serrano Kike	Año2	Convencional	Rojo	59.0085	251.743	218.091	92.2973	310.389
	Serrano Kike	Año2	Convencional	Rojo	21.6998	237.089	180.935	81.7969	262.732
	Serrano Kike	Año2	Convencional	Rojo	22.4586	234.411	188.257	92.4643	280.721
